# Supplementary material for: Dachaihu decoction alleviates septic liver injury by modulating the intestinal barrier dysfunction and suppressing the NF-κB/NLRP3/Caspase-1 signaling pathway
Source: Chin Med. 2026 Jun 16;21:168. doi: 10.1186/s13020-026-01420-1 (PMC13270745; doi:10.1186/s13020-026-01420-1)
Supplement: Supplementary file 1 — Additional file1 (XLSX 21 KB) [file 13020_2026_1420_MOESM1_ESM.xlsx]

## Sheet: Supplementary Material 1
name	Sham1	Sham2	Sham3	Sham4	Sham5	Sham6	CLP1	CLP2	CLP3	CLP4	CLP5	CLP6	DCHD1	DCHD2	DCHD3	DCHD4	DCHD5	DCHD6	taxonomy
Nitrosopumilus	0	0	0	0	0	0	0	0	0	0	0	0	0	0	0	0	0	0.0022657054582904223	k__Archaea;p__Crenarchaeota;c__Thaumarchaeota;o__Cenarchaeales;f__Cenarchaeaceae;g__Nitrosopumilus
Corynebacterium	0	0.0012140833670578712	0	0	0	0	0	0	0.0014742014742014742	0	0	0.010549694614103275	0	0	0	0	0	0.0006179196704428424	k__Bacteria;p__Actinobacteria;c__Actinobacteria;o__Actinomycetales;f__Corynebacteriaceae;g__Corynebacterium
Microbacterium	0	0	0	0	0	0	0	0	0	0	0	0	0	0	0	0	0	0.007621009268795056	k__Bacteria;p__Actinobacteria;c__Actinobacteria;o__Actinomycetales;f__Microbacteriaceae;g__Microbacterium
Propionibacterium	0	0.01396195872116552	0.004295259306395164	0	0	0	0	0	0.019656019656019656	0	0.0011111111111111111	0.04775124930594114	0.000484027105517909	0	0	0	0	0	k__Bacteria;p__Actinobacteria;c__Actinobacteria;o__Actinomycetales;f__Propionibacteriaceae;g__Propionibacterium
Bifidobacterium	0	0	0	0	0	0	0	0.0005617188597107148	0	0	0	0	0	0	0	0	0	0	k__Bacteria;p__Actinobacteria;c__Actinobacteria;o__Bifidobacteriales;f__Bifidobacteriaceae;g__Bifidobacterium
Bacteroides	0.0685378590078329	0.0613112100364225	0.059815462933503025	0.07190694395488191	0.04032083243008888	0.13156342182890857	0.015214384508990318	0.1527875298413144	0.02800982800982801	0	0.017222222222222222	0.0832870627429206	0.001936108422071636	0	0.17357386640663092	0.0004566731362027629	0.006224066390041493	0	k__Bacteria;p__Bacteroidetes;c__Bacteroidia;o__Bacteroidales;f__Bacteroidaceae;g__Bacteroides
Odoribacter	0.016971279373368148	0.021651153379198707	0.012249443207126948	0.013746915756080367	0.03793626707132018	0.01415929203539823	0.0009220839096357768	0	0.03194103194103194	0	0	0	0	0	0	0	0	0	k__Bacteria;p__Bacteroidetes;c__Bacteroidia;o__Bacteroidales;f__Odoribacteraceae;g__Odoribacter
Prevotella	0.047650130548302874	0.05099150141643059	0.053133948456888326	0.016566795911173774	0.01409061348363321	0.08200589970501475	0.011065006915629323	0.00645976688667322	0.010319410319410319	0	0	0	0	0	0.021940516821062895	0	0	0	k__Bacteria;p__Bacteroidetes;c__Bacteroidia;o__Bacteroidales;f__Paraprevotellaceae;g__Prevotella
YRC22	0	0	0	0	0	0	0	0	0	0	0	0	0	0	0	0	0	0.003089598352214212	k__Bacteria;p__Bacteroidetes;c__Bacteroidia;o__Bacteroidales;f__Paraprevotellaceae;g__YRC22
Parabacteroides	0.036118363794604	0.036220153783893164	0.042793509385937005	0.035953471977440955	0.0017342293518317797	0.09734513274336283	0.07284462886122638	0.14492346580536442	0.01818181818181818	0	0.03611111111111111	0.0421987784564131	0.012584704743465635	0.014940239043824702	0.027303754266211604	0.0011416828405069071	0.007261410788381743	0.021936148300720906	k__Bacteria;p__Bacteroidetes;c__Bacteroidia;o__Bacteroidales;f__Porphyromonadaceae;g__Parabacteroides
Prevotellaceae_Prevotella	0.005221932114882507	0.003642250101173614	0.006204263442570792	0.0017624250969333803	0.011706048124864513	0.002359882005899705	0.0009220839096357768	0	0.008845208845208846	0.0008281573498964803	0	0	0	0	0.0019502681618722574	0	0	0.046961894953656026	k__Bacteria;p__Bacteroidetes;c__Bacteroidia;o__Bacteroidales;f__Prevotellaceae;g__Prevotella
AF12	0	0	0	0	0.01409061348363321	0	0	0	0	0	0	0	0	0	0	0	0	0	k__Bacteria;p__Bacteroidetes;c__Bacteroidia;o__Bacteroidales;f__Rikenellaceae;g__AF12
Rikenella	0.0010879025239338555	0.0006070416835289356	0.0030225898822780783	0.0017624250969333803	0	0.002359882005899705	0	0	0.004422604422604423	0	0.0016666666666666668	0.001665741254858412	0	0	0.0009751340809361287	0	0	0	k__Bacteria;p__Bacteroidetes;c__Bacteroidia;o__Bacteroidales;f__Rikenellaceae;g__Rikenella
Adhaeribacter	0	0	0	0	0	0	0	0	0	0	0	0	0	0	0	0	0	0.012564366632337795	k__Bacteria;p__Bacteroidetes;c__Cytophagia;o__Cytophagales;f__Cytophagaceae;g__Adhaeribacter
Emticicia	0	0	0	0	0	0	0	0	0	0	0	0	0	0	0	0	0.0006915629322268327	0	k__Bacteria;p__Bacteroidetes;c__Cytophagia;o__Cytophagales;f__Cytophagaceae;g__Emticicia
Runella	0	0	0	0	0	0	0	0	0	0	0	0	0	0	0	0	0.008990318118948824	0	k__Bacteria;p__Bacteroidetes;c__Cytophagia;o__Cytophagales;f__Cytophagaceae;g__Runella
Fluviicola	0	0	0	0	0	0	0	0	0	0	0	0	0	0	0	0	0.0027662517289073307	0	k__Bacteria;p__Bacteroidetes;c__Flavobacteriia;o__Flavobacteriales;f__Cryomorphaceae;g__Fluviicola
Aquirestis	0	0	0	0	0	0	0	0	0	0	0	0	0	0	0	0	0.002074688796680498	0	k__Bacteria;p__Bacteroidetes;c__Saprospirae;o__Saprospirales;f__Saprospiraceae;g__Aquirestis
Mucispirillum	0.09029590948651	0.003035208417644678	0.0316576519249125	0	0.0021677866897897246	0.004129793510324484	0	0.020924027524224127	0.041277641277641275	0	0	0	0	0	0.0009751340809361287	0	0	0	k__Bacteria;p__Deferribacteres;c__Deferribacteres;o__Deferribacterales;f__Deferribacteraceae;g__Mucispirillum
Bacillus	0	0	0	0	0	0	0	0.18269905912090997	0	0	0	0	0.025653436592449178	0	0	0	0	0	k__Bacteria;p__Firmicutes;c__Bacilli;o__Bacillales;f__Bacillaceae;g__Bacillus
Paenibacillus	0	0	0	0	0	0	0	0.032720123578149136	0	0	0	0	0	0	0	0.0005708414202534536	0	0	k__Bacteria;p__Firmicutes;c__Bacilli;o__Bacillales;f__Paenibacillaceae;g__Paenibacillus
Lysinibacillus	0	0	0.0004772510340439071	0	0	0	0	0	0	0	0	0	0	0	0	0	0	0	k__Bacteria;p__Firmicutes;c__Bacilli;o__Bacillales;f__Planococcaceae;g__Lysinibacillus
Jeotgalicoccus	0	0	0	0	0	0	0	0	0	0	0	0	0	0	0	0	0	0.01153450051493306	k__Bacteria;p__Firmicutes;c__Bacilli;o__Bacillales;f__Staphylococcaceae;g__Jeotgalicoccus
Staphylococcus	0.0010879025239338555	0.005868069607446378	0.0033407572383073497	0	0.299154563190982	0	0.0027662517289073307	0.1186631091138885	0.027518427518427518	0.6985507246376812	0.0038888888888888888	0.038312048861743477	0.0012100677637947724	0.00199203187250996	0.014139444173573866	0.27411805000570844	0.025242047026279392	0	k__Bacteria;p__Firmicutes;c__Bacilli;o__Bacillales;f__Staphylococcaceae;g__Staphylococcus
Aerococcus	0	0	0	0	0.008887925428137872	0	0	0.0026681645836258952	0	0.002070393374741201	0	0	0	0	0.0424183325207216	0.010160977280511473	0	0	k__Bacteria;p__Firmicutes;c__Bacilli;o__Lactobacillales;f__Aerococcaceae;g__Aerococcus
Enterococcus	0.002393385552654482	0	0.0003181673560292714	0	0.0028181226967266423	0	0.06224066390041494	0.026822075551186632	0.008845208845208846	0.03064182194616977	0.010555555555555556	0.02498611882287618	0.002904162633107454	0.060756972111553786	0.11652852267186738	0.07569357232560794	0.03319502074688797	0.00041194644696189496	k__Bacteria;p__Firmicutes;c__Bacilli;o__Lactobacillales;f__Enterococcaceae;g__Enterococcus
Vagococcus	0	0	0	0	0	0	0	0	0	0	0	0	0	0	0	0.006050919054686608	0	0	k__Bacteria;p__Firmicutes;c__Bacilli;o__Lactobacillales;f__Enterococcaceae;g__Vagococcus
Lactobacillus	0.015013054830287207	0.0004046944556859571	0.006999681832643971	0	0.0039020160416215043	0.0017699115044247787	0.00875979714153988	0.12821232972897065	0.009336609336609337	0.16107660455486542	0.06333333333333334	0.02387562465297057	0	0.00249003984063745	0.008288639687957094	0.02568786391140541	0.04149377593360996	0.013079299691040165	k__Bacteria;p__Firmicutes;c__Bacilli;o__Lactobacillales;f__Lactobacillaceae;g__Lactobacillus
Streptococcus	0	0	0	0	0	0	0	0.009268361185226793	0	0.007453416149068323	0	0.001110494169905608	0	0	0	0	0	0	k__Bacteria;p__Firmicutes;c__Bacilli;o__Lactobacillales;f__Streptococcaceae;g__Streptococcus
Turicibacter	0	0	0	0	0	0	0	0	0	0	0	0	0.000484027105517909	0	0	0.0025117022491151957	0	0.005561277033985582	k__Bacteria;p__Firmicutes;c__Bacilli;o__Turicibacterales;f__Turicibacteraceae;g__Turicibacter
Christensenella	0	0	0	0	0	0	0	0	0	0	0.0011111111111111111	0	0	0	0	0	0	0	k__Bacteria;p__Firmicutes;c__Clostridia;o__Clostridiales;f__Christensenellaceae;g__Christensenella
Candidatus_Arthromitus	0	0	0	0	0.0010838933448948623	0	0	0.0002808594298553574	0.0014742014742014742	0	0	0	0	0	0	0.0004566731362027629	0	0	k__Bacteria;p__Firmicutes;c__Clostridia;o__Clostridiales;f__Clostridiaceae;g__Candidatus_Arthromitus
Clostridium	0	0	0	0	0	0	0	0	0.0014742014742014742	0	0	0	0.000484027105517909	0	0	0	0	0.011740473738414007	k__Bacteria;p__Firmicutes;c__Clostridia;o__Clostridiales;f__Clostridiaceae;g__Clostridium
Dehalobacterium	0	0.0004046944556859571	0.0003181673560292714	0	0.0017342293518317797	0	0	0	0	0	0	0	0	0	0	0	0	0	k__Bacteria;p__Firmicutes;c__Clostridia;o__Clostridiales;f__Dehalobacteriaceae;g__Dehalobacterium
Lachnospiraceae_Clostridium	0	0	0	0	0	0	0	0	0	0	0	0	0	0	0	0	0.046680497925311204	0	k__Bacteria;p__Firmicutes;c__Clostridia;o__Clostridiales;f__Lachnospiraceae;g__Clostridium
Coprococcus	0.005439512619669277	0.01112909753136382	0.003818008272351257	0	0	0.00471976401179941	0	0	0.015233415233415233	0	0	0	0	0	0	0	0	0	k__Bacteria;p__Firmicutes;c__Clostridia;o__Clostridiales;f__Lachnospiraceae;g__Coprococcus
Dorea	0	0.0016187778227438284	0	0	0	0	0	0	0	0	0	0	0	0	0	0	0	0.005561277033985582	k__Bacteria;p__Firmicutes;c__Clostridia;o__Clostridiales;f__Lachnospiraceae;g__Dorea
Roseburia	0	0.0008093889113719142	0.0006363347120585428	0	0	0	0	0	0	0	0	0	0	0	0	0	0	0	k__Bacteria;p__Firmicutes;c__Clostridia;o__Clostridiales;f__Lachnospiraceae;g__Roseburia
Ruminococcus	0.0028285465622280245	0.005261027923917442	0.002068087814190264	0.0010574550581600281	0	0	0	0	0	0	0	0	0	0	0	0	0	0	k__Bacteria;p__Firmicutes;c__Clostridia;o__Clostridiales;f__Lachnospiraceae;g__Ruminococcus
rc4_4	0	0	0	0	0	0	0	0	0	0	0	0	0	0	0	0	0	0.0024716786817713696	k__Bacteria;p__Firmicutes;c__Clostridia;o__Clostridiales;f__Peptococcaceae;g__rc4_4
Peptostreptococcaceae_Clostridium	0.0006527415143603133	0	0	0	0	0	0	0	0	0	0	0	0	0	0	0	0	0	k__Bacteria;p__Firmicutes;c__Clostridia;o__Clostridiales;f__Peptostreptococcaceae;g__Clostridium
Proteocatella	0.0008703220191470844	0	0	0	0	0	0	0	0	0	0	0	0	0	0	0	0	0	k__Bacteria;p__Firmicutes;c__Clostridia;o__Clostridiales;f__Peptostreptococcaceae;g__Proteocatella
Oscillospira	0.006092254134029591	0.024281667341157425	0.01813553929366847	0.0010574550581600281	0.006069802731411229	0.0011799410029498525	0	0	0.004422604422604423	0	0	0	0	0	0	0	0	0.02512873326467559	k__Bacteria;p__Firmicutes;c__Clostridia;o__Clostridiales;f__Ruminococcaceae;g__Oscillospira
Ruminococcaceae_Ruminococcus	0.002175805047867711	0.007689194658033185	0.005886096086541521	0	0.009971818773032734	0.0011799410029498525	0	0	0.0009828009828009828	0	0	0	0	0	0	0	0	0.011122554067971163	k__Bacteria;p__Firmicutes;c__Clostridia;o__Clostridiales;f__Ruminococcaceae;g__Ruminococcus
Dialister	0	0	0	0	0	0	0	0	0	0	0	0	0	0	0	0	0	0.006488156539649846	k__Bacteria;p__Firmicutes;c__Clostridia;o__Clostridiales;f__Veillonellaceae;g__Dialister
Phascolarctobacterium	0	0	0	0	0	0	0	0	0	0	0	0	0	0	0	0	0	0.009989701338825952	k__Bacteria;p__Firmicutes;c__Clostridia;o__Clostridiales;f__Veillonellaceae;g__Phascolarctobacterium
Allobaculum	0.06309834638816363	0.009307972480777013	0.07365574292077633	0.10645047585477617	0	0.13451327433628318	0.12586445366528354	0.016851565791321445	0.13513513513513514	0.004968944099378882	0.175	0.1676846196557468	0.005324298160696999	0.2968127490039841	0.005363237445148708	0.003539216805571412	0.173582295988935	0.025952626158599383	k__Bacteria;p__Firmicutes;c__Erysipelotrichi;o__Erysipelotrichales;f__Erysipelotrichaceae;g__Allobaculum
Erysipelotrichaceae_Clostridium	0.010443864229765013	0.015580736543909348	0.005249761374482978	0.003172365174480085	0.0008671146759158899	0.01592920353982301	0.024896265560165973	0.0016851565791321443	0.0019656019656019656	0	0	0.014436424208772903	0	0.00298804780876494	0.0014627011214041932	0	0	0	k__Bacteria;p__Firmicutes;c__Erysipelotrichi;o__Erysipelotrichales;f__Erysipelotrichaceae;g__Clostridium
Coprobacillus	0	0.0006070416835289356	0	0.0007049700387733521	0	0	0.0013831258644536654	0	0	0	0	0	0	0	0	0	0	0	k__Bacteria;p__Firmicutes;c__Erysipelotrichi;o__Erysipelotrichales;f__Erysipelotrichaceae;g__Coprobacillus
Eubacterium	0.0010879025239338555	0	0	0.0010574550581600281	0	0	0	0	0	0	0	0	0	0	0	0	0	0	k__Bacteria;p__Firmicutes;c__Erysipelotrichi;o__Erysipelotrichales;f__Erysipelotrichaceae;g__Eubacterium
Cetobacterium	0.004351610095735422	0.0008093889113719142	0	0	0	0	0	0	0	0	0	0	0.006776379477250726	0.00149402390438247	0.0029254022428083864	0.0006850097043041443	0	0	k__Bacteria;p__Fusobacteria;c__Fusobacteriia;o__Fusobacteriales;f__Fusobacteriaceae;g__Cetobacterium
Fusobacterium	0	0	0	0	0	0	0	0	0	0	0	0	0	0	0	0	0.0006915629322268327	0	k__Bacteria;p__Fusobacteria;c__Fusobacteriia;o__Fusobacteriales;f__Fusobacteriaceae;g__Fusobacterium
Brevundimonas	0	0	0	0	0	0	0	0	0	0	0	0	0	0	0	0	0	0.04768280123583934	k__Bacteria;p__Proteobacteria;c__Alphaproteobacteria;o__Caulobacterales;f__Caulobacteraceae;g__Brevundimonas
Phenylobacterium	0	0	0	0	0	0	0	0	0	0	0	0	0	0	0	0	0	0.0021627188465499483	k__Bacteria;p__Proteobacteria;c__Alphaproteobacteria;o__Caulobacterales;f__Caulobacteraceae;g__Phenylobacterium
Bradyrhizobium	0	0	0	0	0	0	0	0	0	0	0	0	0	0	0	0	0	0.0029866117404737384	k__Bacteria;p__Proteobacteria;c__Alphaproteobacteria;o__Rhizobiales;f__Bradyrhizobiaceae;g__Bradyrhizobium
Ochrobactrum	0	0	0	0	0	0	0	0	0	0	0	0	0	0	0	0	0	0.00576725025746653	k__Bacteria;p__Proteobacteria;c__Alphaproteobacteria;o__Rhizobiales;f__Brucellaceae;g__Ochrobactrum
Methylobacterium	0	0	0	0	0	0	0	0	0	0	0	0	0	0	0	0	0	0.008032955715756952	k__Bacteria;p__Proteobacteria;c__Alphaproteobacteria;o__Rhizobiales;f__Methylobacteriaceae;g__Methylobacterium
Agrobacterium	0	0	0	0	0	0	0	0.0007021485746383935	0	0	0	0	0	0	0	0	0	0	k__Bacteria;p__Proteobacteria;c__Alphaproteobacteria;o__Rhizobiales;f__Rhizobiaceae;g__Agrobacterium
Achromobacter	0	0	0	0	0	0	0	0	0	0	0	0	0	0	0	0	0	0.0796086508753862	k__Bacteria;p__Proteobacteria;c__Betaproteobacteria;o__Burkholderiales;f__Alcaligenaceae;g__Achromobacter
Sutterella	0.018059181897302	0.004451639012545528	0.015431116767419662	0.014099400775467043	0	0.021238938053097345	0.003227293683725219	0.005055469737396433	0.007371007371007371	0	0.01611111111111111	0.007218212104386452	0	0	0	0	0.0031120331950207467	0	k__Bacteria;p__Proteobacteria;c__Betaproteobacteria;o__Burkholderiales;f__Alcaligenaceae;g__Sutterella
Delftia	0	0	0	0	0	0	0	0	0	0	0	0	0	0	0	0	0	0.0184346035015448	k__Bacteria;p__Proteobacteria;c__Betaproteobacteria;o__Burkholderiales;f__Comamonadaceae;g__Delftia
Herbaspirillum	0	0	0	0	0	0	0	0	0	0	0	0	0	0	0	0	0	0.00937178166838311	k__Bacteria;p__Proteobacteria;c__Betaproteobacteria;o__Burkholderiales;f__Oxalobacteraceae;g__Herbaspirillum
Polynucleobacter	0	0	0	0	0	0	0	0	0	0	0	0	0	0	0	0	0.0027662517289073307	0	k__Bacteria;p__Proteobacteria;c__Betaproteobacteria;o__Burkholderiales;f__Oxalobacteraceae;g__Polynucleobacter
Bilophila	0.0004351610095735422	0	0	0	0.006069802731411229	0	0	0	0	0	0	0	0	0	0	0	0	0	k__Bacteria;p__Proteobacteria;c__Deltaproteobacteria;o__Desulfovibrionales;f__Desulfovibrionaceae;g__Bilophila
Desulfovibrio	0.0034812880765883376	0.0016187778227438284	0.0034998409163219855	0	0.07153696076306092	0	0	0	0.002457002457002457	0	0.0016666666666666668	0	0	0	0	0	0	0.005664263645726055	k__Bacteria;p__Proteobacteria;c__Deltaproteobacteria;o__Desulfovibrionales;f__Desulfovibrionaceae;g__Desulfovibrio
Lawsonia	0	0	0	0	0	0.0011799410029498525	0	0	0	0	0	0	0	0	0	0	0.0017289073305670815	0	k__Bacteria;p__Proteobacteria;c__Deltaproteobacteria;o__Desulfovibrionales;f__Desulfovibrionaceae;g__Lawsonia
Campylobacter	0	0	0	0	0	0	0	0	0	0	0	0	0	0	0	0	0	0.012358393408856848	k__Bacteria;p__Proteobacteria;c__Epsilonproteobacteria;o__Campylobacterales;f__Campylobacteraceae;g__Campylobacter
Helicobacter	0.010008703220191472	0.0008093889113719142	0.0030225898822780783	0.0014099400775467042	0	0.01592920353982301	0	0	0	0	0	0	0	0	0.0019502681618722574	0	0	0	k__Bacteria;p__Proteobacteria;c__Epsilonproteobacteria;o__Campylobacterales;f__Helicobacteraceae;g__Helicobacter
Aeromonas	0	0	0	0	0	0	0	0	0	0	0	0	0.004114230396902226	0	0	0	0	0	k__Bacteria;p__Proteobacteria;c__Gammaproteobacteria;o__Aeromonadales;f__Aeromonadaceae;g__Aeromonas
Cellvibrio	0	0	0	0	0	0	0	0	0	0	0	0	0.000484027105517909	0	0	0	0.005186721991701245	0.003810504634397528	k__Bacteria;p__Proteobacteria;c__Gammaproteobacteria;o__Alteromonadales;f__Alteromonadaceae;g__Cellvibrio
Enterobacter	0.021	0.004	0.0032	0.0054	0.002	0	0.06	0.00111049416990561	0.01	0.05	0.00607621009268795	0.0851645692158761	0.012	0.004	0.031	0.002	0.012	0.0034	k__Bacteria;p__Proteobacteria;c__Gammaproteobacteria;o__Enterobacteriales;f__Enterobacteriaceae;g__Enterobacter
Escherichia	0.010661444734551785	0	0.004772510340439071	0	0	0	0.03780544029506685	0.03749473388569021	0.09877149877149877	0.06542443064182195	0.19055555555555556	0	0	0.10657370517928287	0.16918576304241834	0.17798835483502684	0.34716459197787	0.021627188465499485	k__Bacteria;p__Proteobacteria;c__Gammaproteobacteria;o__Enterobacteriales;f__Enterobacteriaceae;g__Escherichia
Klebsiella	0.003	0.0021	0.00045	0.00054	0.00325	0.00591	0.0497	0.0892247684056558	0.1653156753054	0.300796812749004	0.12870627429206	0.0923	0.0086	0.0732	0.1061	0.0326	0.0217	0.0572222222222222	k__Bacteria;p__Proteobacteria;c__Gammaproteobacteria;o__Enterobacteriales;f__Enterobacteriaceae;g__Klebsiella
Plesiomonas	0	0	0	0	0	0	0	0	0	0	0	0	0	0	0	0	0	0.009268795056642637	k__Bacteria;p__Proteobacteria;c__Gammaproteobacteria;o__Enterobacteriales;f__Enterobacteriaceae;g__Plesiomonas
Proteus	0.0024	0.0034	0.086	0.0079	0.0089	0.00041	0.193775933609959	0.033	0.08262587053316589	0.0938888888888889	0.157248157248157	0.1031	0.020704970038773352	0.0023	0.0056	0.0164	0.04307	0.0021	k__Bacteria;p__Proteobacteria;c__Gammaproteobacteria;o__Enterobacteriales;f__Enterobacteriaceae;g__Proteus
Legionella	0	0	0	0	0	0	0	0	0	0	0	0	0	0	0	0	0.0006915629322268327	0	k__Bacteria;p__Proteobacteria;c__Gammaproteobacteria;o__Legionellales;f__Legionellaceae;g__Legionella
Acinetobacter	0	0	0	0	0	0	0	0	0	0	0	0	0	0	0	0	0	0.003604531410916581	k__Bacteria;p__Proteobacteria;c__Gammaproteobacteria;o__Pseudomonadales;f__Moraxellaceae;g__Acinetobacter
Pseudomonas	0	0	0	0	0	0	0	0	0	0	0	0.003331482509716824	0	0	0	0	0	0.014521112255406797	k__Bacteria;p__Proteobacteria;c__Gammaproteobacteria;o__Pseudomonadales;f__Pseudomonadaceae;g__Pseudomonas
Photobacterium	0	0	0	0	0	0	0	0	0	0	0	0	0	0	0	0	0	0.0024716786817713696	k__Bacteria;p__Proteobacteria;c__Gammaproteobacteria;o__Vibrionales;f__Vibrionaceae;g__Photobacterium
Steroidobacter	0	0	0	0	0	0	0	0	0	0	0	0	0	0	0	0	0	0.010092687950566427	k__Bacteria;p__Proteobacteria;c__Gammaproteobacteria;o__Xanthomonadales;f__Sinobacteraceae;g__Steroidobacter
Dokdonella	0	0	0	0	0	0	0	0	0	0	0	0	0	0	0	0	0	0.0033985581874356333	k__Bacteria;p__Proteobacteria;c__Gammaproteobacteria;o__Xanthomonadales;f__Xanthomonadaceae;g__Dokdonella
Stenotrophomonas	0	0	0	0	0	0	0	0	0	0	0	0	0	0	0	0	0	0.007723995880535531	k__Bacteria;p__Proteobacteria;c__Gammaproteobacteria;o__Xanthomonadales;f__Xanthomonadaceae;g__Stenotrophomonas
Anaeroplasma	0.002175805047867711	0.006272764063132335	0.002545338848234171	0	0	0	0	0.0002808594298553574	0	0	0	0	0	0	0	0	0	0	k__Bacteria;p__Tenericutes;c__Mollicutes;o__Anaeroplasmatales;f__Anaeroplasmataceae;g__Anaeroplasma
Mycoplasma	0	0	0	0	0	0	0	0	0	0	0	0	0	0	0	0	0	0.13151390319258496	k__Bacteria;p__Tenericutes;c__Mollicutes;o__Mycoplasmatales;f__Mycoplasmataceae;g__Mycoplasma
DA101	0	0	0	0	0	0	0	0	0	0	0	0	0	0	0	0	0	0.01101956745623069	k__Bacteria;p__Verrucomicrobia;c__Spartobacteria;o__Chthoniobacterales;f__Chthoniobacteraceae;g__DA101
Akkermansia	0.2565274151436031	0.22237960339943344	0.3024180719058225	0.4532957349312654	0	0.20766961651917404	0.07699400645458737	0.06670411459064739	0.036855036855036855	0.0008281573498964803	0.09666666666666666	0	0.02734753146176186	0.09312749003984064	0.16157690172126596	0	0.014522821576763486	0.0101956745623069	k__Bacteria;p__Verrucomicrobia;c__Verrucomicrobiae;o__Verrucomicrobiales;f__Verrucomicrobiaceae;g__Akkermansia
unclassified	0.31723237597911225	0.4880615135572643	0.3342348075087496	0.275290800140994	0.4658573596358118	0.26076696165191743	0.06131857999077916	0.04423536020221879	0.32678132678132676	0.028157349896480333	0.3138888888888889	0.0421987784564131	0.05856727976766699	0.11802788844621515	0.3217942467089225	0.25299691745633063	0.27593360995850624	0.34850669412976315	unclassified
