# Supplementary material for: Dachaihu decoction alleviates septic liver injury by modulating the intestinal barrier dysfunction and suppressing the NF-κB/NLRP3/Caspase-1 signaling pathway
Source: Chin Med. 2026 Jun 16;21:168. doi: 10.1186/s13020-026-01420-1 (PMC13270745; doi:10.1186/s13020-026-01420-1)
Supplement: Supplementary file 3 — Additional file3 (XLSX 221 KB) [file 13020_2026_1420_MOESM3_ESM.xlsx]

## Sheet: Sheet1
Features	baseMean	log2FoldChange	lfcSE	stat	pvalue	padj	#NAME?	#NAME?	Gene Symbol	KEGG Gene ID	GO	STRING Protein	TF Family	description	KEGG description
ENSMUSG00000109482	105.199	4.76679	0.607974	7.84045	4.48935e-15	6.79059e-11	14.3478	10.1681	Gm4756
ENSMUSG00000085834	14.7611	4.44107	0.889042	4.99534	5.87321e-07	0.000164515	6.23112	3.78379	Gm15622
ENSMUSG00000025317	26.5814	3.8509	0.791018	4.86829	1.12571e-06	0.000254141	5.94857	3.59492	Car5a	12352	GO:0016836,GO:0006094,GO:0016829,GO:0046872,GO:0008270,GO:0005737,GO:0006730,GO:0005739,GO:0004089	10090.ENSMUSP00000060457		carbonic anhydrase 5a, mitochondrial	Car5a, CAV, Ca5a, Car5; carbonic anhydrase 5a, mitochondrial
ENSMUSG00000019232	82.8034	3.77522	0.557811	6.76793	1.30635e-11	3.45454e-08	10.8839	7.46161	Etnppl	71760	GO:0016829,GO:0030170,GO:0003824,GO:0008483,GO:0008150,GO:0005739,GO:0050459	10090.ENSMUSP00000072121		ethanolamine phosphate phospholyase	Etnppl, 1300019H02Rik, Agxt2l1; ethanolamine phosphate phospholyase
ENSMUSG00000021210	362.409	3.51375	0.789294	4.45176	8.5168e-06	0.000990963	5.06972	3.00394	Akr1c6	83702	GO:0047115,GO:0004033,GO:0047086,GO:0035410,GO:0004032,GO:0004745,GO:0016655,GO:0006693,GO:0044597,GO:0031406,GO:0044598,GO:0005829,GO:0047787,GO:0048025,GO:0006629,GO:0045703,GO:0016229,GO:0047006,GO:0006694,GO:0016491,GO:0032052,GO:0045550,GO:0047023,GO:0047042,GO:0001758,GO:0047743,GO:0004303,GO:0005737,GO:0047834,GO:0008202,GO:0018636,GO:0005634,GO:0043627,GO:0009410,GO:0042448,GO:0047045,GO:…	10090.ENSMUSP00000021630		aldo-keto reductase family 1, member C6	Akr1c6, 3alpha-HSD, Akr1c1, Hsd17b5; aldo-keto reductase family 1, member C6
ENSMUSG00000062410	19.0446	3.46175	0.865881	3.99795	6.38939e-05	0.00389701	4.19454	2.40927	Hsd3b3	15494	GO:0003824,GO:0005758,GO:0005783,GO:0016021,GO:0006694,GO:0016491,GO:0006702,GO:0016853,GO:0016616,GO:0005739,GO:0016020,GO:0008207,GO:0045171,GO:0005737,GO:0051412,GO:0005730,GO:0008152,GO:0102294,GO:0034757,GO:0005743,GO:0006700,GO:0043231,GO:0021766,GO:0003854,GO:0004769	10090.ENSMUSP00000102632		hydroxy-delta-5-steroid dehydrogenase, 3 beta- and steroid delta-isomerase 3	Hsd3b3, 9030618K22Rik; hydroxy-delta-5-steroid dehydrogenase, 3 beta- and steroid delta-isomerase 3
ENSMUSG00000107516	11.2458	3.41184	0.598764	5.69813	1.21127e-08	1.40541e-05	7.91676	4.8522	Gm30784
ENSMUSG00000074491	153.063	3.35327	0.495972	6.76101	1.37031e-11	3.45454e-08	10.8632	7.46161	Clec4g	75863	GO:0002710,GO:0009897,GO:0016020,GO:0005515,GO:0030246,GO:0097367,GO:0016021,GO:0005887,GO:0005886,GO:0044419,GO:1903902,GO:0001618,GO:0005537,GO:0046718,GO:0030247,GO:0120274,GO:0070061,GO:0042130	10090.ENSMUSP00000059574		C-type lectin domain family 4, member g	Clec4g, 4930572L20Rik; C-type lectin domain family 4, member g
ENSMUSG00000104528	10.8828	3.34754	0.668664	5.00632	5.54814e-07	0.000158342	6.25585	3.8004	Gm43314
ENSMUSG00000047904	7.87843	3.31434	0.655614	5.05532	4.29662e-07	0.000135397	6.36687	3.86839	Sstr2	20606	GO:0007193,GO:0005887,GO:0005829,GO:0042923,GO:0006937,GO:0016021,GO:0071392,GO:0007165,GO:0043005,GO:0005886,GO:0004930,GO:0016020,GO:0071385,GO:0042277,GO:0005737,GO:0007218,GO:0007186,GO:0004994,GO:0030432,GO:0030165	10090.ENSMUSP00000138101		somatostatin receptor 2	Sstr2, SRIF-1, SS2R, SSTR-2, Smstr-2, Smstr2, sst2; somatostatin receptor 2
ENSMUSG00000042988	14.2328	3.16957	0.572145	5.53981	3.02807e-08	1.99142e-05	7.51883	4.70084	Notum	77583	GO:0006507,GO:0030500,GO:0016055,GO:1990699,GO:0016787,GO:0016298,GO:0005576,GO:0090090,GO:1990697,GO:0005575,GO:0052689,GO:0060348,GO:0030178	10090.ENSMUSP00000101784		notum palmitoleoyl-protein carboxylesterase	Notum, 5730593N15Rik; notum palmitoleoyl-protein carboxylesterase
ENSMUSG00000073424	370.219	3.14884	0.599546	5.25203	1.50431e-07	6.07e-05	6.82266	4.21681	Cyp4f15	106648	GO:0018685,GO:0020037,GO:0042361,GO:0052872,GO:0052871,GO:0036101,GO:0050051,GO:1905344,GO:0016324,GO:0005737,GO:0008391,GO:0019369,GO:0052869,GO:0042376,GO:0097267,GO:0016709,GO:0102033,GO:0005504,GO:0043231,GO:0008392	10090.ENSMUSP00000129264		cytochrome P450, family 4, subfamily f, polypeptide 15	Cyp4f15, Cyp4f-15; cytochrome P450, family 4, subfamily f, polypeptide 15
ENSMUSG00000022304	485.784	3.07044	0.567467	5.41077	6.27528e-08	3.2731e-05	7.20237	4.48504	Dpys	64705	GO:0016810,GO:0004157,GO:0006212,GO:0005829,GO:0046050,GO:0006210,GO:0019860,GO:0042802,GO:0006249,GO:0002058,GO:0006208,GO:0032991,GO:0006248,GO:0008270,GO:0005737,GO:0046079,GO:0046872,GO:0016787,GO:0016597,GO:0019482,GO:0051219,GO:0046074,GO:0002059	10090.ENSMUSP00000022915		dihydropyrimidinase	Dpys, 1200017I10Rik, 1300004I01Rik, DHP, DHPase; dihydropyrimidinase
ENSMUSG00000074768	10774.8	3.0657	0.623971	4.91321	8.95971e-07	0.000218588	6.04771	3.66037	Bhmt	12116	GO:0006577,GO:0008168,GO:0032991,GO:0009086,GO:0008270,GO:0070062,GO:0005829,GO:0071267,GO:0047150,GO:0006479,GO:0044877	10090.ENSMUSP00000096912		betaine-homocysteine methyltransferase	Bhmt; betaine-homocysteine methyltransferase
ENSMUSG00000024694	43.7032	3.03515	0.61594	4.92767	8.32169e-07	0.000209679	6.07979	3.67845	Keg1	64697	GO:0006544,GO:1901787,GO:0005874,GO:0016410,GO:0047961,GO:0005813,GO:0016746,GO:0005737,GO:0005856,GO:0005739,GO:0016740,GO:0047962	10090.ENSMUSP00000025598		kidney expressed gene 1	Keg1, 0610008P16Rik, GS4059; kidney expressed gene 1
ENSMUSG00000010601	225.898	3.03319	0.43709	6.93952	3.93448e-12	1.98376e-08	11.4051	7.70251	Apol7a	75761	GO:0005615,GO:0043231,GO:0005254,GO:0034364,GO:0008289,GO:0034361	10090.ENSMUSP00000134864		apolipoprotein L 7a	Apol7a, 9130022K13Rik, Apol3; apolipoprotein L 7a
ENSMUSG00000071633	373.991	3.02244	0.630532	4.79348	1.63915e-06	0.000317868	5.78538	3.49775	Gm4952	240549	GO:0006544,GO:0016410,GO:0047961,GO:0016746,GO:0005739,GO:0016740,GO:0047962	10090.ENSMUSP00000090607		predicted gene 4952	Gm4952, EG240549; predicted gene 4952
ENSMUSG00000020051	692.149	2.98768	0.628184	4.75607	1.974e-06	0.000373234	5.70465	3.42802	Pah	18478	GO:0008152,GO:0018126,GO:0016491,GO:0006559,GO:0006558,GO:0046872,GO:0016597,GO:0003824,GO:0004505,GO:0004497,GO:0042802,GO:0009072,GO:0005506,GO:0006571,GO:0019293,GO:0016714	10090.ENSMUSP00000020241		phenylalanine hydroxylase	Pah; phenylalanine hydroxylase
ENSMUSG00000112774	7.77315	2.94743	0.713788	4.12928	3.63908e-05	0.00271591	4.43901	2.56608	Gm36041
ENSMUSG00000069324	74.1905	2.94691	0.660484	4.46174	8.12968e-06	0.000968264	5.08993	3.01401	Gm5096	329008		10090.ENSMUSP00000135956		betaine-homocysteine methyltransferase pseudogene
ENSMUSG00000029195	151.31	2.8779	0.547601	5.25547	1.47646e-07	6.07e-05	6.83078	4.21681	Klb	83379	GO:0017134,GO:0004553,GO:0016020,GO:0008543,GO:0005104,GO:0005975,GO:0008284,GO:0005886,GO:0005515,GO:0016021,GO:0090080	10090.ENSMUSP00000031096		klotho beta	Klb, betaKlotho; klotho beta
ENSMUSG00000040127	264.245	2.85556	0.694175	4.11361	3.89527e-05	0.00281913	4.40946	2.54988	Sdr9c7	70061	GO:0004745,GO:0016491,GO:0005737	10090.ENSMUSP00000036628		4short chain dehydrogenase/reductase family 9C, member 7	Sdr9c7, 1810054F20Rik, Rdh20, Rdhs, SDR-O, Sdro; 4short chain dehydrogenase/reductase family 9C, member 7
ENSMUSG00000045775	67.2021	2.83715	0.589766	4.81064	1.50445e-06	0.000296942	5.82262	3.52733	Slc16a5	217316	GO:0016020,GO:0055085,GO:0015718,GO:0005887,GO:0008028,GO:0005886,GO:0015293,GO:0022857,GO:0016021	10090.ENSMUSP00000090102		solute carrier family 16 (monocarboxylic acid transporters), member 5	Slc16a5, A130015N09Rik, MCT_5, MCT_6, MCT5; solute carrier family 16 (monocarboxylic acid transporters), member 5
ENSMUSG00000064294	164.916	2.78696	0.833237	3.34474	0.00082361	0.0203894	3.08428	1.6906	Aox3	71724	GO:0030151,GO:0051287,GO:0016491,GO:0046872,GO:0102797,GO:0005737,GO:0051536,GO:0102798,GO:0009055,GO:0005506,GO:0051537,GO:0071949,GO:0004031,GO:0050660	10090.ENSMUSP00000049391		aldehyde oxidase 3	Aox3, 1200011D03Rik, Aoh1, Aoh2; aldehyde oxidase 3
ENSMUSG00000033715	487.68	2.77792	0.560026	4.96035	7.03666e-07	0.000184217	6.15263	3.73467	Akr1c14	105387	GO:0047115,GO:0004033,GO:0047086,GO:0035410,GO:0004032,GO:0004745,GO:0016655,GO:0006693,GO:0044597,GO:0031406,GO:0044598,GO:0005829,GO:0047787,GO:0045703,GO:0016229,GO:0032052,GO:0045550,GO:0047042,GO:0047023,GO:0001758,GO:0047743,GO:0005737,GO:0008202,GO:0018636,GO:0005634,GO:0042448,GO:0047020	10090.ENSMUSP00000112664		aldo-keto reductase family 1, member C14	Akr1c14, 9030611N15Rik; aldo-keto reductase family 1, member C14
ENSMUSG00000021509	86.8988	2.77375	0.514489	5.39127	6.99626e-08	3.52751e-05	7.15513	4.45253	Slc25a48	328258	GO:0016020,GO:0005743,GO:0022857,GO:0005739,GO:0006810,GO:0016021	10090.ENSMUSP00000021971		solute carrier family 25, member 48	Slc25a48, E230025K15; solute carrier family 25, member 48
ENSMUSG00000030236	3829.5	2.74156	0.59923	4.57513	4.75922e-06	0.000637062	5.32246	3.19582	Slco1b2	28253	GO:0006811,GO:0008514,GO:0016020,GO:0043252,GO:0035673,GO:0055085,GO:0015721,GO:0005887,GO:0005886,GO:0016323,GO:0015125,GO:0015347,GO:0022857,GO:0006857,GO:0016021	10090.ENSMUSP00000044326		solute carrier organic anion transporter family, member 1b2	Slco1b2, 7330442B20Rik, OATP-C, OATP2, Oatp1b2, Oatp4, Slc21a10, Slc21a6, lst-1, mlst-1; solute carrier organic anion transporter family, member 1b2
ENSMUSG00000090925	26.8281	2.73512	0.745206	3.67028	0.000242283	0.00923117	3.61568	2.03474	1810064F22Rik	69862	GO:0003674,GO:0005575,GO:0008150			RIKEN cDNA 1810064F22 gene
ENSMUSG00000028179	791.602	2.7284	0.542221	5.0319	4.85631e-07	0.000146913	6.31369	3.83294	Cth	107869	GO:0051289,GO:0043123,GO:0019344,GO:0080146,GO:0003824,GO:0004121,GO:0005829,GO:0018272,GO:0006629,GO:0044540,GO:0051092,GO:0008285,GO:0030170,GO:0006749,GO:0042802,GO:0070814,GO:0005515,GO:1904831,GO:0005516,GO:0044524,GO:0030308,GO:0004123,GO:0016829,GO:0005737,GO:1990830,GO:0019343,GO:0043066,GO:0008652,GO:0016846,GO:0019346,GO:2001234,GO:0050667	10090.ENSMUSP00000113672		cystathionase (cystathionine gamma-lyase)	Cth, 0610010I13Rik, CGL, CSE, Cys3; cystathionase (cystathionine gamma-lyase)
ENSMUSG00000109764	257.903	2.71546	0.586774	4.62778	3.69604e-06	0.000553528	5.43226	3.25686	Klkb1	16621	GO:0005615,GO:0031639,GO:0008236,GO:0016787,GO:0031638,GO:0042730,GO:0004252,GO:0005576,GO:0006508,GO:0006954,GO:0007596,GO:0007597,GO:0007599,GO:0008233,GO:0051919			kallikrein B, plasma 1	Klkb1, APS, Kal-3, Kal3, Klk3, PSA; kallikrein B, plasma 1
ENSMUSG00000085972	6.09865	2.71318	0.680173	3.98896	6.63642e-05	0.00396769	4.17807	2.40146	1110028F11Rik
ENSMUSG00000101514	43.3312	2.66255	0.502864	5.29476	1.19173e-07	5.15033e-05	6.92382	4.28816	Gm5524	433281	GO:0003674,GO:0005575,GO:0008150			predicted gene 5524
ENSMUSG00000028445	89.604	2.63955	0.665215	3.96796	7.24896e-05	0.00418503	4.13972	2.3783	Enho	69638	GO:0045747,GO:0005179,GO:0005576,GO:0005886,GO:0005515	10090.ENSMUSP00000137902		energy homeostasis associated	Enho, 1110065P19Rik, 2310040A07Rik; energy homeostasis associated
ENSMUSG00000086010	15.5158	2.63148	0.745641	3.52915	0.000416897	0.0131061	3.37997	1.88253	Gm15318	102631757	GO:0003674,GO:0005575,GO:0008150			predicted gene 15318
ENSMUSG00000102095	15.9567	2.62776	0.723868	3.63016	0.000283246	0.0102702	3.54784	1.98842	C730036E19Rik
ENSMUSG00000054757	165.252	2.62095	0.484331	5.41148	6.25051e-08	3.2731e-05	7.20408	4.48504	Akr1c20	116852	GO:0047115,GO:0004033,GO:0047086,GO:0035410,GO:0004032,GO:0004745,GO:0016655,GO:0006693,GO:0044597,GO:0031406,GO:0044598,GO:0005829,GO:0047787,GO:0045703,GO:0016229,GO:0047006,GO:0006694,GO:0032052,GO:0045550,GO:0047023,GO:0047042,GO:0001758,GO:0047743,GO:0005737,GO:0008202,GO:0018636,GO:0005634,GO:0043627,GO:0009410,GO:0042448,GO:0047045,GO:0047020	10090.ENSMUSP00000077363		aldo-keto reductase family 1, member C20	Akr1c20, 2610528B18Rik; aldo-keto reductase family 1, member C20
ENSMUSG00000118168	7.19391	2.62072	0.774518	3.38368	0.000715216	0.0189692	3.14556	1.72195	Gm36419
ENSMUSG00000032360	5.61689	2.61565	0.629345	4.15615	3.23661e-05	0.00252355	4.48991	2.59799	Hcrtr2	387285	GO:0016020,GO:0040011,GO:0022410,GO:0007200,GO:0007165,GO:0007631,GO:0005887,GO:0016499,GO:0005886,GO:0007218,GO:0004930,GO:0007186,GO:0005515,GO:0051480,GO:0017046,GO:0016021	10090.ENSMUSP00000058230		hypocretin (orexin) receptor 2	Hcrtr2, OX2R, OX2aR, OX2bR, OXR2, mOX2aR, mOX2bR, mOXR2; hypocretin (orexin) receptor 2
ENSMUSG00000117485	61.2148	2.60304	0.563394	4.62029	3.83204e-06	0.000568269	5.41657	3.24545	Gm19696
ENSMUSG00000078452	29.1642	2.59541	0.537516	4.82853	1.37545e-06	0.000288959	5.86156	3.53916	Raet1d	56554	GO:0046658,GO:0005615,GO:0006955,GO:0046703,GO:0016020,GO:0005886,GO:0005515,GO:0045954,GO:0031225,GO:0009897,GO:0042267	10090.ENSMUSP00000093471		retinoic acid early transcript delta	Raet1d, RAE-1delta; retinoic acid early transcript delta
ENSMUSG00000005553	8.3198	2.58304	0.535866	4.82031	1.43333e-06	0.000296942	5.84365	3.52733	Atp4a	11944	GO:0036376,GO:0016021,GO:1990573,GO:0000166,GO:0008900,GO:0005524,GO:0005886,GO:0005515,GO:0000287,GO:0006813,GO:0010155,GO:0006811,GO:0045851,GO:0016020,GO:0016324,GO:0006883,GO:0046872,GO:0005391,GO:0009410,GO:1902600,GO:0008556,GO:0030007	10090.ENSMUSP00000005692		ATPase, H+/K+ exchanging, gastric, alpha polypeptide	Atp4a; ATPase, H+/K+ exchanging, gastric, alpha polypeptide
ENSMUSG00000086054	13.5415	2.58104	0.619615	4.16555	3.10607e-05	0.00243433	4.50779	2.61362	Hnf1aos1
ENSMUSG00000056148	45.6688	2.52714	0.653908	3.86467	0.000111237	0.00544847	3.95375	2.26373	Rdh9	103142	GO:0031301,GO:0042572,GO:1900054,GO:0004745,GO:0042573,GO:0043231,GO:0047023,GO:0047044,GO:0008202,GO:0005789,GO:0042904	10090.ENSMUSP00000057732		retinol dehydrogenase 9	Rdh9, Crad3; retinol dehydrogenase 9
ENSMUSG00000026348	232.241	2.50681	0.61949	4.04656	5.19753e-05	0.0033887	4.2842	2.46997	Acmsd	266645	GO:0007568,GO:0016787,GO:0019748,GO:0016829,GO:0046872,GO:1904985,GO:0008270,GO:0005737,GO:0005829,GO:0046874,GO:0016831,GO:0006569,GO:0001760	10090.ENSMUSP00000048482		amino carboxymuconate semialdehyde decarboxylase	Acmsd; amino carboxymuconate semialdehyde decarboxylase
ENSMUSG00000097310	6.91312	2.4962	0.636389	3.92244	8.76583e-05	0.00470184	4.05721	2.32773	A930038B10Rik	320323	GO:0003674,GO:0005575,GO:0008150			RIKEN cDNA A930038B10 gene
ENSMUSG00000027048	1145.52	2.42054	0.609804	3.96938	7.20609e-05	0.00417622	4.1423	2.37922	Abcb11	27413	GO:0055088,GO:0015722,GO:0015144,GO:0046581,GO:1904251,GO:0015126,GO:0006805,GO:0015125,GO:0055037,GO:0016021,GO:0045177,GO:0000166,GO:0005768,GO:0005794,GO:0005524,GO:0015721,GO:0120189,GO:0009986,GO:0005886,GO:0016887,GO:0006855,GO:0042632,GO:0042626,GO:0016020,GO:0006631,GO:0055085,GO:0055038,GO:0008206,GO:0016324,GO:0046618,GO:0000139,GO:0046691,GO:0031998,GO:0006869,GO:0015432,GO:0055091,GO:…	10090.ENSMUSP00000099771		ATP-binding cassette, sub-family B (MDR/TAP), member 11	Abcb11, ABC16, Bsep, Lith1, PFIC2, PGY4, SPGP; ATP-binding cassette, sub-family B (MDR/TAP), member 11
ENSMUSG00000106889	7.42657	2.42003	0.63377	3.81846	0.000134286	0.00613657	3.87197	2.21207	Gm7463	665046				slowmo homolog 2 pseudogene
ENSMUSG00000038641	171.644	2.40609	0.540429	4.45219	8.4998e-06	0.000990963	5.07059	3.00394	Akr1d1	208665	GO:0016491,GO:0047086,GO:0008207,GO:0004032,GO:0007586,GO:0047568,GO:0008209,GO:0030573,GO:0006699,GO:0005737,GO:0005829,GO:0047787,GO:0006707,GO:0047834,GO:0006629,GO:0016229,GO:0008202,GO:0016042	10090.ENSMUSP00000048830		aldo-keto reductase family 1, member D1	Akr1d1; aldo-keto reductase family 1, member D1
ENSMUSG00000086140	3.99883	2.38361	0.781174	3.05132	0.00227836	0.0387218	2.64238	1.41204	Hnf1aos2
ENSMUSG00000115200	13.0865	2.37975	0.706086	3.37033	0.000750772	0.0194887	3.12449	1.71022	Gm46516
ENSMUSG00000028919	560.266	2.37082	0.47047	5.03926	4.67337e-07	0.000144264	6.33037	3.84084	Arhgef19	213649	GO:0005096,GO:0043547,GO:0090630,GO:0032956,GO:0005085,GO:0042060	10090.ENSMUSP00000006618		Rho guanine nucleotide exchange factor (GEF) 19	Arhgef19, 6030432F23, 6430573B13Rik, WGEF; Rho guanine nucleotide exchange factor (GEF) 19
ENSMUSG00000025991	15535	2.36812	0.480881	4.92454	8.45591e-07	0.000209679	6.07284	3.67845	Cps1	227231	GO:0042311,GO:0016874,GO:0003824,GO:0046209,GO:0071242,GO:0044877,GO:0000050,GO:0004088,GO:0000166,GO:0004087,GO:0032496,GO:0006207,GO:0005524,GO:0019433,GO:0042645,GO:0072341,GO:0005739,GO:0005515,GO:0032991,GO:0004175,GO:0005737,GO:0055081,GO:0006807,GO:0005730,GO:0008152,GO:0005634,GO:0016595,GO:0046872,GO:0005543,GO:0005509,GO:0005743,GO:0070409,GO:0006541,GO:0050667	10090.ENSMUSP00000027144		carbamoyl-phosphate synthetase 1	Cps1, 4732433M03Rik, CPS, D1Ucla3; carbamoyl-phosphate synthetase 1
ENSMUSG00000038754	159.195	2.36197	0.67436	3.50253	0.000460857	0.0139195	3.33643	1.85638	Elovl3	12686	GO:0030176,GO:0019367,GO:0016020,GO:0006631,GO:0006633,GO:0030148,GO:0120162,GO:0016740,GO:0034626,GO:0005783,GO:0042761,GO:0006629,GO:0034625,GO:0016021,GO:0102756,GO:0009922	10090.ENSMUSP00000036357		elongation of very long chain fatty acids (FEN1/Elo2, SUR4/Elo3, yeast)-like 3	Elovl3, CIN-2, Cig30; elongation of very long chain fatty acids (FEN1/Elo2, SUR4/Elo3, yeast)-like 3
ENSMUSG00000024131	657.671	2.31601	0.612804	3.77937	0.000157225	0.00674224	3.80348	2.1712	Slc3a1	20532	GO:0006865,GO:0016020,GO:0005774,GO:0015811,GO:0015813,GO:0010467,GO:0044877,GO:0003824,GO:0005743,GO:0005887,GO:0005975,GO:0005886,GO:0016324,GO:0015810,GO:0005515,GO:0031526,GO:0016021,GO:0046982	10090.ENSMUSP00000024944		solute carrier family 3, member 1	Slc3a1, D2H, NBAT, NTAA, RBAT; solute carrier family 3, member 1
ENSMUSG00000100277	17.2666	2.31002	0.695226	3.32269	0.000891552	0.0213049	3.04985	1.67152	1810053B23Rik	69857	GO:0003674,GO:0005575,GO:0008150			RIKEN cDNA 1810053B23 gene
ENSMUSG00000017868	244.19	2.29149	0.586645	3.90609	9.38026e-05	0.00490954	4.02779	2.30896	Sgk2	27219	GO:0000166,GO:0005634,GO:0005524,GO:0016310,GO:0035556,GO:0004674,GO:0005737,GO:0004672,GO:0018105,GO:0016740,GO:0015459,GO:0005654,GO:0006468,GO:0016301	10090.ENSMUSP00000018012		serum/glucocorticoid regulated kinase 2	Sgk2, Sgkl; serum/glucocorticoid regulated kinase 2
ENSMUSG00000037379	75.306	2.28878	0.553332	4.13635	3.52872e-05	0.00270647	4.45238	2.5676	Spon2	100689	GO:0005102,GO:0002448,GO:0071222,GO:0002376,GO:0003823,GO:0032496,GO:0001530,GO:0008228,GO:0005515,GO:0007155,GO:0032760,GO:0005615,GO:0045087,GO:0043152,GO:0005576,GO:0050832,GO:0051607,GO:0042742,GO:0060907,GO:0046872,GO:0032755,GO:0031012	10090.ENSMUSP00000042701		spondin 2, extracellular matrix protein	Spon2, 2310045I24Rik, M-spondin, Mindin, Mspondin; spondin 2, extracellular matrix protein
ENSMUSG00000050122	23.841	2.28738	0.49377	4.63248	3.61305e-06	0.000546511	5.44213	3.2624	Vwa3b	70853	GO:0005829,GO:0003674,GO:0005654,GO:0008150	10090.ENSMUSP00000125460		von Willebrand factor A domain containing 3B	Vwa3b, 4921511C04Rik, A230074B11Rik, Gm555; von Willebrand factor A domain containing 3B
ENSMUSG00000054422	3146.89	2.2818	0.51871	4.39898	1.08759e-05	0.00114243	4.96353	2.94217	Fabp1	14080	GO:0043154,GO:0070301,GO:0003682,GO:0005829,GO:0016209,GO:0015908,GO:0005654,GO:0032052,GO:0051345,GO:0071456,GO:0008289,GO:0050892,GO:0032991,GO:0005782,GO:0005737,GO:0015909,GO:0070538,GO:0032000,GO:1901363,GO:0043066,GO:0005634,GO:0045179,GO:0005543,GO:0005324,GO:0005504	10090.ENSMUSP00000064655		fatty acid binding protein 1, liver	Fabp1, Fabpl, L-FABP; fatty acid binding protein 1, liver
ENSMUSG00000022766	2058.95	2.28033	0.608575	3.74699	0.000178967	0.00743696	3.74723	2.1286	Serpind1	15160	GO:0005615,GO:0007599,GO:0007596,GO:0008201,GO:0030414,GO:0010466,GO:0004867,GO:0010951	10090.ENSMUSP00000023450		serine (or cysteine) peptidase inhibitor, clade D, member 1	Serpind1, HC-II, HCII, Hcf2; serine (or cysteine) peptidase inhibitor, clade D, member 1
ENSMUSG00000020072	276.82	2.27886	0.445973	5.10985	3.22408e-07	0.000106016	6.49159	3.97463	Pbld2	67307	GO:0060392,GO:0016853,GO:0030512,GO:0003824,GO:0009058,GO:0005737,GO:0042802,GO:0030277	10090.ENSMUSP00000020262		phenazine biosynthesis-like protein domain containing 2	Pbld2, 3110049J23Rik, Mawbp; phenazine biosynthesis-like protein domain containing 2
ENSMUSG00000002032	74.0358	2.26561	0.559597	4.04864	5.15158e-05	0.00337328	4.28806	2.47195	Tmem25	71687	GO:0005770,GO:0016020,GO:0005768,GO:0005764,GO:0031647,GO:0005576,GO:0005886,GO:0005515,GO:0016021,GO:0090394	10090.ENSMUSP00000002100		transmembrane protein 25	Tmem25, 0610039J01Rik; transmembrane protein 25
ENSMUSG00000039114	318.713	2.24886	0.467567	4.8097	1.5116e-06	0.000296942	5.82056	3.52733	Nrn1	68404	GO:1990138,GO:0046658,GO:0005615,GO:0016020,GO:0007399,GO:0030054,GO:0098978,GO:0045202,GO:0005886,GO:0042802,GO:0005515,GO:0031225,GO:2000300,GO:0007409,GO:0032281	10090.ENSMUSP00000040900		neuritin 1	Nrn1, 0710008J23Rik, Cpg15, Nrn; neuritin 1
ENSMUSG00000044359	28.114	2.24383	0.48217	4.65361	3.26178e-06	0.000513934	5.48655	3.28909	P2ry4	57385	GO:0099509,GO:0016020,GO:0005524,GO:0071380,GO:0007165,GO:0019103,GO:0038023,GO:0016324,GO:0030321,GO:0005886,GO:0016323,GO:0004930,GO:0007186,GO:0045028,GO:0016021,GO:0045030,GO:2000300	10090.ENSMUSP00000055869		pyrimidinergic receptor P2Y, G-protein coupled, 4	P2ry4, P2Y4, P2Y4R; pyrimidinergic receptor P2Y, G-protein coupled, 4
ENSMUSG00000097426	11.9963	2.2199	0.653953	3.39458	0.000687345	0.0185326	3.16283	1.73206	Gm8941
ENSMUSG00000034258	52.1211	2.21308	0.493834	4.48142	7.41489e-06	0.000903781	5.1299	3.04394	Flvcr2	217721	GO:0016020,GO:0097037,GO:0020037,GO:0005886,GO:0022857,GO:0005575,GO:0015232,GO:0016021	10090.ENSMUSP00000035569		feline leukemia virus subgroup C cellular receptor 2	Flvcr2, CCT, Mfsd7c; feline leukemia virus subgroup C cellular receptor 2
ENSMUSG00000028088	2136.67	2.19568	0.427447	5.13674	2.79543e-07	9.39638e-05	6.55355	4.02704	Fmo5	14263	GO:0016491,GO:0004499,GO:0016020,GO:0050661,GO:0004497,GO:0005783,GO:0005829,GO:0016174,GO:0006805,GO:0043231,GO:0050660,GO:0070995,GO:0006629,GO:0016021,GO:0004031,GO:0090181	10090.ENSMUSP00000102665		flavin containing monooxygenase 5	Fmo5, 5033418D19Rik; flavin containing monooxygenase 5
ENSMUSG00000004035	116.228	2.18616	0.479645	4.55787	5.16742e-06	0.000679672	5.28673	3.1677	Gstm7	68312	GO:0005102,GO:0042803,GO:0071313,GO:0005829,GO:0019899,GO:0042178,GO:0016529,GO:0006749,GO:0004364,GO:0018916,GO:0060315,GO:0045171,GO:0005737,GO:0043651,GO:0070458,GO:0016740,GO:0043295,GO:0004602,GO:0005504,GO:0051122,GO:0060316,GO:0010880	10090.ENSMUSP00000004137		glutathione S-transferase, mu 7	Gstm7, 0610005A07Rik, Cd203c; glutathione S-transferase, mu 7
ENSMUSG00000052562	159.113	2.18207	0.51427	4.24304	2.20512e-05	0.00189215	4.65657	2.72305	Slc22a30	319800	GO:0015301,GO:0015711,GO:0016323,GO:0015347,GO:0015636	10090.ENSMUSP00000093988		solute carrier family 22, member 30	Slc22a30, C730048C13Rik, UST1R; solute carrier family 22, member 30
ENSMUSG00000039632	19.5349	2.16007	0.406518	5.31359	1.07485e-07	4.78184e-05	6.96865	4.32041	Odad3	77609	GO:0003341,GO:0036158,GO:0060287,GO:0030317,GO:0005856,GO:0036064,GO:0005930,GO:0030030,GO:0035264,GO:0090660,GO:0007368,GO:0005814,GO:1902017,GO:0003674,GO:0070286,GO:0005737,GO:0005929,GO:0042995,GO:0061371,GO:0007507,GO:0007283	10090.ENSMUSP00000110993		outer dynein arm docking complex subunit 3	Odad3, C330001K17Rik, Ccdc151, b2b1885Clo; outer dynein arm docking complex subunit 3
ENSMUSG00000027965	12.8307	2.14846	0.467043	4.60014	4.222e-06	0.000602471	5.37448	3.22006	Olfm3	229759	GO:0042462,GO:0005615,GO:0005794,GO:0030054,GO:0007165,GO:0005576,GO:0045202,GO:0005515,GO:0032281	10090.ENSMUSP00000060985		olfactomedin 3	Olfm3, B230206G02Rik; olfactomedin 3
ENSMUSG00000027227	2643.98	2.14535	0.465407	4.60963	4.03383e-06	0.000581102	5.39428	3.23575	Sord	20322	GO:0070062,GO:0030317,GO:0051164,GO:0051287,GO:0016491,GO:0051160,GO:0042802,GO:0005739,GO:0003939,GO:0046686,GO:0006060,GO:0016020,GO:0046688,GO:0008270,GO:0031514,GO:0046370,GO:0005929,GO:0042995,GO:0006062,GO:0046872,GO:0009725,GO:0046526	10090.ENSMUSP00000106180		sorbitol dehydrogenase	Sord, SDH, Sdh-1, Sdh1, Sodh-1, XDH; sorbitol dehydrogenase
ENSMUSG00000118366	457.161	2.13827	0.536252	3.98743	6.67942e-05	0.00397767	4.17526	2.40037	9130016M20Rik
ENSMUSG00000110757	5.19663	2.13105	0.624073	3.41475	0.000638413	0.0176538	3.1949	1.75316	Gm18228	100416750				zinc finger protein 791 pseudogene
ENSMUSG00000057068	74.2054	2.13028	0.494944	4.30408	1.6768e-05	0.00160527	4.77552	2.79445	Fam47e	384198	GO:0005737,GO:0000785,GO:0008047,GO:0005634	10090.ENSMUSP00000118033		family with sequence similarity 47, member E	Fam47e, C730043O17, Gm1381; family with sequence similarity 47, member E
ENSMUSG00000086165	22.1224	2.12444	0.506826	4.19165	2.76934e-05	0.00228902	4.55762	2.64035	Gm15690
ENSMUSG00000061322	8.47454	2.11176	0.629661	3.3538	0.000797106	0.020028	3.09848	1.69836	Dnai1	68922	GO:0003341,GO:0036158,GO:0097729,GO:0030317,GO:0005856,GO:0007018,GO:0045504,GO:0005874,GO:0003351,GO:0005813,GO:0007368,GO:0005515,GO:0030286,GO:0036157,GO:0045503,GO:0005737,GO:0005929,GO:0042995,GO:0007507,GO:0008286	10090.ENSMUSP00000100028		dynein axonemal intermediate chain 1	Dnai1, 1110066F04Rik, Dnaic1, b2b1526Clo; dynein axonemal intermediate chain 1
ENSMUSG00000098678	11.1012	2.10744	0.628402	3.35364	0.000797557	0.020028	3.09824	1.69836	Mroh6	223645	GO:0005737,GO:0003674,GO:0008150	10090.ENSMUSP00000139029		maestro heat-like repeat family member 6	Mroh6, Gm19570; maestro heat-like repeat family member 6
ENSMUSG00000058613	33.7908	2.08997	0.447312	4.67229	2.97857e-06	0.000474251	5.52599	3.32399	Cyp2d41-ps
ENSMUSG00000030731	6.71738	2.08915	0.634116	3.29459	0.000985668	0.0228862	3.00627	1.64043	Syt3	20981	GO:0031410,GO:0031340,GO:0042803,GO:0017156,GO:0000149,GO:0016021,GO:0001786,GO:0016192,GO:0005768,GO:0030276,GO:0005886,GO:0042802,GO:0005515,GO:0006887,GO:0016020,GO:0017158,GO:0005546,GO:0019905,GO:0051592,GO:0030154,GO:1903861,GO:0071277,GO:0070382,GO:0014059,GO:0046872,GO:0005509,GO:0005544,GO:0046982	10090.ENSMUSP00000112432		synaptotagmin III	Syt3, sytIII; synaptotagmin III
ENSMUSG00000047822	88.9463	2.08837	0.591947	3.52798	0.000418748	0.0131061	3.37805	1.88253	Angptl8	624219	GO:0044255,GO:0045444,GO:0019216,GO:0044342,GO:0010954,GO:0005179,GO:0005576,GO:0070328,GO:0050746,GO:0051005,GO:0048469,GO:0006629,GO:0006006	10090.ENSMUSP00000058951		angiopoietin-like 8	Angptl8, EG624219, Gm6484, Rifl; angiopoietin-like 8
ENSMUSG00000115867	58.2531	2.08334	0.508532	4.09677	4.1895e-05	0.0029069	4.37784	2.53657	Gm17753
ENSMUSG00000045087	53.0515	2.07769	0.505922	4.10674	4.01276e-05	0.00282482	4.39656	2.54901	S1pr5	94226	GO:0019222,GO:0016020,GO:0007165,GO:0005737,GO:0005886,GO:0004930,GO:0007186,GO:0038036,GO:0016021,GO:0007189	10090.ENSMUSP00000113843		sphingosine-1-phosphate receptor 5	S1pr5, Edg8, S1P5, lpB4; sphingosine-1-phosphate receptor 5
ENSMUSG00000051359	83.6312	2.07623	0.572902	3.62407	0.000290006	0.0103949	3.53759	1.98318	Ncald	52589	GO:0003779,GO:0019722,GO:0046872,GO:0015631,GO:0005509,GO:0030276,GO:0005829,GO:0043014,GO:0003073	10090.ENSMUSP00000087611		neurocalcin delta	Ncald, D030020D09Rik, D15Ertd412e; neurocalcin delta
ENSMUSG00000020140	41.0704	2.06396	0.700224	2.94757	0.00320278	0.0475876	2.49447	1.32251	Lgr5	14160	GO:0005887,GO:2001013,GO:0016021,GO:0005654,GO:0005794,GO:0007165,GO:0048839,GO:0090263,GO:0005886,GO:0007190,GO:0004888,GO:0004930,GO:0009994,GO:0016500,GO:0001942,GO:0009755,GO:0016020,GO:0042127,GO:0008528,GO:0007186,GO:0032588,GO:0007189	10090.ENSMUSP00000020350		leucine rich repeat containing G protein coupled receptor 5	Lgr5, FEX, Gpr49; leucine rich repeat containing G protein coupled receptor 5
ENSMUSG00000021539	527.609	2.04613	0.555364	3.68431	0.000229327	0.00884898	3.63955	2.05311	Lect2	16841	GO:0046872,GO:0005576,GO:0043231,GO:0005829,GO:0042802,GO:0006935,GO:0030178	10090.ENSMUSP00000060495		leukocyte cell-derived chemotaxin 2	Lect2; leukocyte cell-derived chemotaxin 2
ENSMUSG00000045733	23.0669	2.04286	0.519498	3.93237	8.41115e-05	0.00467496	4.07514	2.33022	Sprn	212518	GO:0016020,GO:0003676,GO:0005634,GO:0005886,GO:0005829,GO:0006606,GO:0031982,GO:0031225,GO:0005730	10090.ENSMUSP00000053901		shadow of prion protein	Sprn, C630041J07; shadow of prion protein
ENSMUSG00000022763	7.24054	2.03961	0.527332	3.86779	0.000109825	0.0054111	3.9593	2.26671	Aifm3	72168	GO:0016491,GO:0016651,GO:0046872,GO:0006915,GO:0005743,GO:0005783,GO:0005737,GO:0005829,GO:0051536,GO:0005739,GO:0051537,GO:0097194,GO:0050660	10090.ENSMUSP00000023448		apoptosis-inducing factor, mitochondrion-associated 3	Aifm3, 2810401C16Rik, Aifl; apoptosis-inducing factor, mitochondrion-associated 3
ENSMUSG00000046997	11.5248	2.03358	0.392178	5.18534	2.1562e-07	8.15366e-05	6.66631	4.08865	Spsb4	211949	GO:0006511,GO:1902916,GO:0035556,GO:0019005,GO:0048511,GO:0005737,GO:0005829,GO:0005515,GO:1990756,GO:0042752,GO:0016567,GO:0043161	10090.ENSMUSP00000057849		splA/ryanodine receptor domain and SOCS box containing 4	Spsb4, D030068E18Rik, SSB-4, Ssb4; splA/ryanodine receptor domain and SOCS box containing 4
ENSMUSG00000026768	38.5733	2.0328	0.5919	3.43436	0.000593952	0.0167302	3.22625	1.7765	Itga8	241226	GO:0045184,GO:0032591,GO:0005783,GO:0043204,GO:0016021,GO:0045177,GO:0030030,GO:0048745,GO:0001656,GO:0098609,GO:0008305,GO:0009986,GO:0005886,GO:0014069,GO:0007155,GO:0007613,GO:0005178,GO:0007275,GO:0016020,GO:0007399,GO:0033627,GO:0030511,GO:0001822,GO:0030154,GO:0042472,GO:0030198,GO:0007229,GO:0046872,GO:2000721,GO:0007160,GO:0009897,GO:0034446	10090.ENSMUSP00000028106		integrin alpha 8	Itga8; integrin alpha 8
ENSMUSG00000041798	54.1071	2.02443	0.586069	3.45425	0.000551819	0.0158384	3.2582	1.80029	Gck	103988	GO:0055088,GO:0003824,GO:0045721,GO:0005829,GO:0004340,GO:0030141,GO:0006013,GO:0032869,GO:0007204,GO:0005654,GO:0004396,GO:0042149,GO:0051594,GO:0000166,GO:0006096,GO:0019158,GO:0005524,GO:0005978,GO:0019903,GO:0006739,GO:0046835,GO:0005739,GO:0005515,GO:0019932,GO:0001678,GO:0000287,GO:0070509,GO:0016301,GO:0032024,GO:0042593,GO:0005536,GO:0005938,GO:0043531,GO:0044320,GO:0005737,GO:0016773,GO:…	10090.ENSMUSP00000099984		glucokinase	Gck, GLK, Gk, Gls006, HK4, HKIV, HXKP, Hlb62, MODY2; glucokinase
ENSMUSG00000035561	334.256	2.02106	0.440531	4.58778	4.47982e-06	0.000621667	5.34874	3.20644	Aldh1b1	72535	GO:0004029,GO:0016491,GO:0043878,GO:0016620,GO:0043231,GO:0005829,GO:0005739,GO:0005654	10090.ENSMUSP00000041260		aldehyde dehydrogenase 1 family, member B1	Aldh1b1, 2700007F14Rik; aldehyde dehydrogenase 1 family, member B1
ENSMUSG00000052595	783.862	2.02094	0.571768	3.53455	0.000408476	0.0129375	3.38883	1.88815	A1cf	69865	GO:0003729,GO:0000792,GO:0016556,GO:0005783,GO:0010609,GO:0003723,GO:0005654,GO:0005515,GO:2000623,GO:0050821,GO:0016554,GO:0003727,GO:0005737,GO:0050714,GO:0045293,GO:0030895,GO:0006397,GO:0005634,GO:0007566,GO:0003676	10090.ENSMUSP00000075235		APOBEC1 complementation factor	A1cf, 1810073H04Rik, 9130016M20Rik, ACF64, ACF65, ASP, Acf, MCM, MerCreMer, Tg(Myh6-cre/Esr1*)1Jmk, alpha-MHC-MerCreMer, alphaMHC-Cre-Mer-Cre, mer; APOBEC1 complementation factor
ENSMUSG00000020623	11.3407	1.99789	0.556096	3.5927	0.000327265	0.0113019	3.4851	1.94685	Map2k6	26399	GO:0004713,GO:0051770,GO:0001649,GO:0019211,GO:0005829,GO:0005856,GO:0005654,GO:0000166,GO:0051403,GO:0001934,GO:0005524,GO:0006468,GO:0043406,GO:0004674,GO:0004708,GO:0042802,GO:0005515,GO:0016301,GO:0043410,GO:0006915,GO:0005737,GO:0043539,GO:0004672,GO:0000165,GO:0016740,GO:0060348,GO:0120163,GO:0005634,GO:0060048,GO:0043065,GO:0016310,GO:0032308,GO:0019901	10090.ENSMUSP00000020949		mitogen-activated protein kinase kinase 6	Map2k6, MAPKK_6, MAPKK6, MEK6, MKK6, Prkmk6, SAPKK3; mitogen-activated protein kinase kinase 6
ENSMUSG00000062585	37.4489	1.99552	0.412094	4.84239	1.28289e-06	0.000277214	5.89181	3.55719	Cnr2	12802	GO:0030595,GO:0019233,GO:0005783,GO:0016021,GO:0004949,GO:0038171,GO:0050728,GO:0032496,GO:0007165,GO:0043005,GO:0005886,GO:0004930,GO:0031234,GO:0032229,GO:0019222,GO:0043025,GO:0016020,GO:0005737,GO:0030425,GO:0051001,GO:0007186,GO:0042995,GO:0007189,GO:0006954,GO:0033004,GO:0045759	10090.ENSMUSP00000095454		cannabinoid receptor 2 (macrophage)	Cnr2, CB-2, CB2, CB2-R; cannabinoid receptor 2 (macrophage)
ENSMUSG00000038541	5.66634	1.99072	0.548462	3.62964	0.000283813	0.0102702	3.54697	1.98842	Srd5a2	94224	GO:0003865,GO:0033218,GO:0005783,GO:0008584,GO:0006629,GO:0016021,GO:0010033,GO:0006694,GO:0016491,GO:0006702,GO:0008209,GO:0016627,GO:0030283,GO:0043434,GO:0006706,GO:0070852,GO:0043025,GO:0016020,GO:0009917,GO:0061370,GO:0005737,GO:0030154,GO:0008202,GO:0030539,GO:0047751,GO:0043231,GO:0007548	10090.ENSMUSP00000048862		steroid 5 alpha-reductase 2	Srd5a2, 5ART2, S5AR_2; steroid 5 alpha-reductase 2
ENSMUSG00000022843	104.637	1.98404	0.483135	4.1066	4.01519e-05	0.00282482	4.39629	2.54901	Clcn2	12724	GO:0006811,GO:0016020,GO:0060689,GO:0055085,GO:0005244,GO:0005887,GO:0032347,GO:0006821,GO:0005886,GO:0030425,GO:0005254,GO:0030324,GO:0060041,GO:0034765,GO:0043204,GO:0016021,GO:0034707,GO:0005247	10090.ENSMUSP00000007207		chloride channel, voltage-sensitive 2	Clcn2, ClC-2, Clc2, nmf240; chloride channel, voltage-sensitive 2
ENSMUSG00000087404	15.0653	1.96947	0.485399	4.05743	4.96149e-05	0.00327718	4.30439	2.4845	Gm11752
ENSMUSG00000015854	581.787	1.96818	0.550973	3.57218	0.000354018	0.0119262	3.45097	1.9235	Cd5l	11801	GO:0016020,GO:0031638,GO:0006915,GO:0004252,GO:0005576,GO:0006954,GO:0005737,GO:0005044,GO:0005886,GO:0009986,GO:0030449,GO:1903661,GO:0002376	10090.ENSMUSP00000015998		CD5 antigen-like	Cd5l, 1/6, AAC-11, AIM, Api6, CT2, Pdp, Sp-alpha, mAIM; CD5 antigen-like
ENSMUSG00000063704	14.653	1.96713	0.556587	3.53427	0.000408908	0.0129375	3.38837	1.88815	Mapk15	332110	GO:0031410,GO:1904355,GO:0003682,GO:0030054,GO:0030336,GO:1904491,GO:0051973,GO:0005856,GO:0005776,GO:0004707,GO:0036064,GO:0000122,GO:0007029,GO:0000166,GO:0031398,GO:0001934,GO:0005524,GO:0005794,GO:0008156,GO:1905832,GO:0005814,GO:0003400,GO:0004674,GO:0008284,GO:0005515,GO:1902017,GO:0006974,GO:0016301,GO:0010506,GO:0032355,GO:0005911,GO:0035556,GO:0090494,GO:0005737,GO:0005923,GO:0004672,GO:…	10090.ENSMUSP00000087098		mitogen-activated protein kinase 15	Mapk15, ERK-8; mitogen-activated protein kinase 15
ENSMUSG00000027690	309.888	1.95882	0.494823	3.95862	7.53834e-05	0.00433555	4.12272	2.36296	Slc2a2	20526	GO:1904659,GO:0015149,GO:0005158,GO:0005887,GO:0005829,GO:0015755,GO:0015749,GO:0009758,GO:0046323,GO:0016021,GO:0005903,GO:0005768,GO:0005886,GO:0022857,GO:0070837,GO:0033300,GO:0016020,GO:0055085,GO:0016324,GO:0005911,GO:0005737,GO:0016323,GO:0005353,GO:0031526,GO:0055056,GO:0008643,GO:0005355	10090.ENSMUSP00000029240		solute carrier family 2 (facilitated glucose transporter), member 2	Slc2a2, Glut-2, Glut2; solute carrier family 2 (facilitated glucose transporter), member 2
ENSMUSG00000028008	35.7437	1.9546	0.446043	4.38209	1.17544e-05	0.00119573	4.9298	2.92237	Asic5	58170	GO:0006811,GO:0016020,GO:0035725,GO:0005887,GO:0005886,GO:0006814,GO:0015280,GO:0016021,GO:0005272,GO:0015252	10090.ENSMUSP00000029641		acid-sensing (proton-gated) ion channel family member 5	Asic5, Accn5, Blinac, Inac; acid-sensing (proton-gated) ion channel family member 5
ENSMUSG00000019737	39.3465	1.95136	0.377517	5.16893	2.35442e-07	8.28208e-05	6.62812	4.08186	Syne4	233066	GO:0045198,GO:0016020,GO:0031309,GO:0005634,GO:0005515,GO:0034993,GO:0016021,GO:0005635	10090.ENSMUSP00000055874		spectrin repeat containing, nuclear envelope family member 4	Syne4, 0610012K07Rik, KASH4, Nesp4; spectrin repeat containing, nuclear envelope family member 4
ENSMUSG00000022821	1042.67	1.94416	0.54942	3.53857	0.000402297	0.0129375	3.39545	1.88815	Hgd	15233	GO:0006520,GO:0016491,GO:0046872,GO:0004411,GO:0051213,GO:0042802,GO:0006572,GO:0006570,GO:0006559	10090.ENSMUSP00000125492		homogentisate 1, 2-dioxygenase	Hgd, Hgo, aku; homogentisate 1, 2-dioxygenase
ENSMUSG00000034171	313.541	1.94292	0.417967	4.6485	3.34357e-06	0.00052139	5.47579	3.28284	Faah	14073	GO:0016788,GO:0005783,GO:0006629,GO:0016021,GO:0045907,GO:0005794,GO:0042802,GO:0008289,GO:0016042,GO:0009062,GO:0102077,GO:0031090,GO:0016020,GO:0006631,GO:0047372,GO:0017064,GO:0103073,GO:0005543,GO:0016787,GO:0004040,GO:0052651	10090.ENSMUSP00000041543		fatty acid amide hydrolase	Faah; fatty acid amide hydrolase
ENSMUSG00000031196	179.244	1.93836	0.413859	4.68362	2.81851e-06	0.000463399	5.54998	3.33404	F8	14069	GO:0016491,GO:0005615,GO:0005507,GO:0046872,GO:0032991,GO:0007596,GO:0005576,GO:0006508,GO:0007597,GO:0007599,GO:0006953	10090.ENSMUSP00000033539		coagulation factor VIII	F8, Cf-8, Cf8, FVIII; coagulation factor VIII
ENSMUSG00000034783	58.4889	1.93499	0.614132	3.15077	0.00162843	0.0307512	2.78823	1.51214	Cd207	246278	GO:0016020,GO:0030246,GO:0005887,GO:0051607,GO:0044419,GO:0016021,GO:0009897	10090.ENSMUSP00000040746		CD207 antigen	Cd207; CD207 antigen
ENSMUSG00000016028	202.048	1.93317	0.463789	4.16822	3.06989e-05	0.00242301	4.51288	2.61564	Celsr1	12614	GO:0007266,GO:0007156,GO:0060490,GO:0090251,GO:0016021,GO:0005654,GO:0098609,GO:0007165,GO:0001736,GO:0005886,GO:0004888,GO:0004930,GO:0005515,GO:0007155,GO:0001942,GO:0042060,GO:0007275,GO:0048105,GO:0016020,GO:0060488,GO:0090179,GO:0007626,GO:0042249,GO:0007166,GO:0045176,GO:0007186,GO:0001764,GO:0042472,GO:0009952,GO:0060489,GO:0005509,GO:0032956,GO:0001843	10090.ENSMUSP00000016172		cadherin, EGF LAG seven-pass G-type receptor 1	Celsr1, Adgrc1, Crsh, Scy, crash; cadherin, EGF LAG seven-pass G-type receptor 1
ENSMUSG00000057880	1553.68	1.92044	0.408733	4.69853	2.62047e-06	0.00045069	5.58162	3.34612	Abat	268860	GO:0014053,GO:0007568,GO:0003867,GO:0003824,GO:0005759,GO:0047298,GO:0032144,GO:0045471,GO:0045776,GO:0007620,GO:0030170,GO:0042220,GO:0043005,GO:0042802,GO:0005739,GO:0009450,GO:0070474,GO:0009448,GO:0009449,GO:0031652,GO:0032024,GO:0035094,GO:0033602,GO:1902722,GO:0007626,GO:0008483,GO:0048148,GO:0035640,GO:0090331,GO:0016740,GO:0010039,GO:0034386,GO:0046872,GO:1904450,GO:0045964,GO:0009410,GO:…	10090.ENSMUSP00000063548		4-aminobutyrate aminotransferase	Abat, 9630038C02Rik, Gabaat, Gabat, Gm9851, I54, Laibat; 4-aminobutyrate aminotransferase
ENSMUSG00000097673	20.5358	1.91749	0.582974	3.28915	0.0010049	0.0231357	2.99788	1.63572	Gm26608
ENSMUSG00000118324	3.73344	1.91682	0.639693	2.99646	0.0027313	0.0432944	2.56363	1.36357	Gm50187
ENSMUSG00000026986	52.1854	1.91413	0.381	5.02396	5.0617e-07	0.000150124	6.2957	3.82355	Hnmt	140483	GO:0001692,GO:0008170,GO:0001505,GO:0005813,GO:0008168,GO:0001695,GO:0046539,GO:0032259,GO:0043005,GO:0005737,GO:0005829,GO:0016740,GO:0005654	10090.ENSMUSP00000062747		histamine N-methyltransferase	Hnmt, 1500031F01Rik; histamine N-methyltransferase
ENSMUSG00000009108	72.7363	1.91115	0.574759	3.32513	0.000883787	0.0212421	3.05365	1.6728	Gnat2	14686	GO:0001580,GO:0003924,GO:0001750,GO:0005525,GO:0019001,GO:0001664,GO:0007204,GO:0000166,GO:0007602,GO:0007165,GO:0005886,GO:0007188,GO:0016020,GO:0050908,GO:0007601,GO:0007186,GO:0007199,GO:0042995,GO:0001917,GO:0009642,GO:0031683,GO:0046872,GO:0046549,GO:0005834,GO:0050896	10090.ENSMUSP00000053818		guanine nucleotide binding protein, alpha transducing 2	Gnat2, Gnat-2, Gt-2, Hg1d, Tcalpha; G protein subunit alpha transducin 2
ENSMUSG00000020017	1765.45	1.91107	0.557315	3.42908	0.000605641	0.0169199	3.21778	1.7716	Hal	15109	GO:0004397,GO:0016829,GO:0016841,GO:0006547,GO:0003824,GO:0006548,GO:0005737	10090.ENSMUSP00000123336		histidine ammonia lyase	Hal, Hsd, his, histidase; histidine ammonia lyase
ENSMUSG00000086437	7.67791	1.90864	0.519029	3.67733	0.000235686	0.00904819	3.62767	2.04344	Gm13021	102637389	GO:0003674,GO:0005575,GO:0008150			predicted gene 13021
ENSMUSG00000051652	677.669	1.90364	0.46059	4.13305	3.57976e-05	0.00270647	4.44615	2.5676	Lrrc3	237387	GO:0005886,GO:0016021,GO:0016020	10090.ENSMUSP00000059570		leucine rich repeat containing 3	Lrrc3, 1300011L04Rik, C21orf102; leucine rich repeat containing 3
ENSMUSG00000090708	6.48332	1.89887	0.538656	3.5252	0.000423157	0.0131701	3.3735	1.88041	Gm17196
ENSMUSG00000027762	20.4462	1.89818	0.604097	3.14217	0.00167698	0.0314324	2.77547	1.50262	Sucnr1	84112	GO:0042593,GO:0050921,GO:0016020,GO:0007165,GO:0032611,GO:0038023,GO:0002001,GO:0009986,GO:0050729,GO:0005886,GO:0004930,GO:0007186,GO:0051592,GO:0060177,GO:0002281,GO:0016021	10090.ENSMUSP00000029326		succinate receptor 1	Sucnr1, Gpr91; succinate receptor 1
ENSMUSG00000028536	26.5549	1.89495	0.60087	3.15367	0.00161229	0.0305609	2.79256	1.51483	2610528J11Rik	66451	GO:0016020,GO:0005768,GO:0003674,GO:0005886,GO:0016021	10090.ENSMUSP00000030261		RIKEN cDNA 2610528J11 gene	2610528J11Rik, TEMP; RIKEN cDNA 2610528J11 gene
ENSMUSG00000115300	5.24389	1.8939	0.600249	3.15519	0.00160393	0.0304787	2.79481	1.516	Gm49188
ENSMUSG00000054764	4.51217	1.89218	0.645972	2.92919	0.00339842	0.0490969	2.46872	1.30895	Mtnr1a	17773	GO:0046676,GO:0043025,GO:0016020,GO:0097159,GO:0007165,GO:0007193,GO:0005887,GO:0008502,GO:0042562,GO:0005886,GO:0007623,GO:0004930,GO:0007186,GO:0016021,GO:0043235	10090.ENSMUSP00000069872		melatonin receptor 1A	Mtnr1a, MR, MelR; melatonin receptor 1A
ENSMUSG00000020182	282.478	1.88171	0.506848	3.71257	0.000205163	0.00823154	3.6879	2.08452	Ddc	13195	GO:0006520,GO:0019752,GO:0008021,GO:0003824,GO:0019899,GO:0042416,GO:0030170,GO:0016831,GO:0004058,GO:0019904,GO:0043025,GO:0016829,GO:0005737,GO:0030424,GO:0009636,GO:0015842,GO:0016597,GO:0036468,GO:0042427,GO:0006584,GO:0042423	10090.ENSMUSP00000136467		dopa decarboxylase	Ddc, Aadc; dopa decarboxylase
ENSMUSG00000068463	50.6015	1.87893	0.548195	3.42748	0.000609216	0.0169705	3.21523	1.7703	B630019A10Rik	105246089				RIKEN cDNA C730014E05 gene
ENSMUSG00000021594	104.668	1.87079	0.507213	3.68838	0.000225688	0.00877571	3.64649	2.05672	Srd5a1	78925	GO:0006710,GO:0003865,GO:0048471,GO:0007548,GO:0033218,GO:0005783,GO:0006629,GO:0016021,GO:0006694,GO:0016491,GO:0006702,GO:0008209,GO:0043209,GO:0016627,GO:0070852,GO:0043025,GO:0016020,GO:0005737,GO:0030154,GO:0008202,GO:0047751,GO:0043231,GO:0009410,GO:0042448,GO:0070402	10090.ENSMUSP00000089097		steroid 5 alpha-reductase 1	Srd5a1, 0610031P22Rik, 4930435F02Rik, S5AR_1, Srd5a-1; steroid 5 alpha-reductase 1
ENSMUSG00000028194	208.91	1.86877	0.441267	4.23501	2.28546e-05	0.00194213	4.64103	2.71172	Ddah1	69219	GO:0045429,GO:0006525,GO:0008285,GO:0046872,GO:0016787,GO:0016597,GO:0043116,GO:1900038,GO:0006527,GO:0000052,GO:0008270,GO:0006809,GO:0045766,GO:0005739,GO:0003073,GO:0016403,GO:0017014	10090.ENSMUSP00000029845		dimethylarginine dimethylaminohydrolase 1	Ddah1, 2410006N07Rik, 2510015N06Rik; dimethylarginine dimethylaminohydrolase 1
ENSMUSG00000025207	882.04	1.85967	0.470404	3.95335	7.70636e-05	0.0044154	4.11315	2.35503	Sema4g	26456	GO:0050919,GO:0005615,GO:0016020,GO:0030215,GO:0071526,GO:0007399,GO:0007411,GO:0001755,GO:0005887,GO:0045499,GO:0005886,GO:0005515,GO:0030154,GO:0048843,GO:0016021,GO:0030335,GO:0007275	10090.ENSMUSP00000026225		sema domain, immunoglobulin domain (Ig), transmembrane domain (TM) and short cytoplasmic domain, (semaphorin) 4G	Sema4g; sema domain, immunoglobulin domain (Ig), transmembrane domain (TM) and short cytoplasmic domain, (semaphorin) 4G
ENSMUSG00000112129	1104.77	1.85515	0.575564	3.22319	0.00126771	0.0266696	2.89698	1.57398	Pbld1	68371	GO:0060392,GO:0016853,GO:0030512,GO:0003824,GO:0009058,GO:0005737,GO:0042802,GO:0030277			phenazine biosynthesis-like protein domain containing 1	Pbld1, 0610038K03Rik, Mawbp, Pbld; phenazine biosynthesis-like protein domain containing 1
ENSMUSG00000032092	106.136	1.85302	0.38056	4.8692	1.1205e-06	0.000254141	5.95059	3.59492	Mpzl2	14012	GO:0016020,GO:0098609,GO:0003674,GO:0033077,GO:0005886,GO:0007155,GO:0016021	10090.ENSMUSP00000034600		myelin protein zero-like 2	Mpzl2, Eva, Eva1; myelin protein zero-like 2
ENSMUSG00000030834	487.202	1.85036	0.551812	3.35325	0.00079869	0.020028	3.09762	1.69836	Abcc6	27421	GO:0030505,GO:0016328,GO:0016021,GO:0005654,GO:1904383,GO:0015867,GO:0071716,GO:0000166,GO:0005524,GO:0030504,GO:0005886,GO:0016887,GO:0006855,GO:0042626,GO:0016020,GO:0055074,GO:0055085,GO:0046034,GO:0110148,GO:0016324,GO:0005576,GO:0016323,GO:0055062,GO:0010467,GO:0032026,GO:0015431,GO:0030643,GO:0008559	10090.ENSMUSP00000002850		ATP-binding cassette, sub-family C (CFTR/MRP), member 6	Abcc6, Abcc1b, DCC, Dyscalc1, Mrp6, dyscalc; ATP-binding cassette, sub-family C (CFTR/MRP), member 6
ENSMUSG00000024118	721.051	1.84365	0.421699	4.37195	1.2314e-05	0.00124175	4.9096	2.90597	Tedc2	72016	GO:0045880,GO:0005814,GO:0005737,GO:0005856,GO:0005515,GO:0005929,GO:0042995	10090.ENSMUSP00000024930		tubulin epsilon and delta complex 2	Tedc2, 1600002H07Rik; tubulin epsilon and delta complex 2
ENSMUSG00000081223	5.73482	1.84174	0.582823	3.16003	0.00157754	0.0301252	2.80202	1.52107	Gm12247
ENSMUSG00000020534	412.231	1.83771	0.41355	4.44374	8.84078e-06	0.00101821	5.05351	2.99216	Shmt1	20425	GO:0046655,GO:0006544,GO:0051289,GO:0042803,GO:0003824,GO:0005829,GO:0017148,GO:0046653,GO:0005654,GO:0006231,GO:0030170,GO:0008732,GO:0006730,GO:0042802,GO:0005739,GO:1904482,GO:0006545,GO:0019264,GO:0008270,GO:0005737,GO:0035999,GO:0016740,GO:0006563,GO:0036094,GO:0048027,GO:1990830,GO:0009113,GO:0005634,GO:0006565,GO:0070905,GO:0016597,GO:0000900,GO:0004372	10090.ENSMUSP00000018744		serine hydroxymethyltransferase 1 (soluble)	Shmt1, Shmt, mshmt, mshmt1, mshmt2; serine hydroxymethyltransferase 1 (soluble)
ENSMUSG00000035473	324.429	1.8349	0.459363	3.99445	6.48434e-05	0.00390766	4.18813	2.40808	Galm	319625	GO:0016853,GO:0006012,GO:0042803,GO:0030246,GO:0003824,GO:0005975,GO:0005737,GO:0019318,GO:0004034,GO:0006006,GO:0033499	10090.ENSMUSP00000040580		galactose mutarotase	Galm, A530057M15Rik; galactose mutarotase
ENSMUSG00000025279	451.599	1.82235	0.554937	3.28389	0.00102383	0.0234419	2.98977	1.63001	Dnase1l3	13421	GO:0010623,GO:0005783,GO:0070948,GO:0006309,GO:0000737,GO:0004518,GO:0003677,GO:0006915,GO:0005576,GO:0004530,GO:0004519,GO:0005634,GO:0016787,GO:0002673,GO:0004536,GO:0012501,GO:0002283,GO:0004520,GO:0006308	10090.ENSMUSP00000026315		deoxyribonuclease 1-like 3	Dnase1l3, DNasegamma, Dhp2, Lsd; deoxyribonuclease 1-like 3
ENSMUSG00000111864	6.20854	1.8145	0.558402	3.24944	0.00115631	0.0252507	2.93693	1.59773	Rpl26-ps6	628726				ribosomal protein L26, pseudogene 6
ENSMUSG00000028637	13.5683	1.81357	0.565524	3.20689	0.0013418	0.0276891	2.87231	1.55769	Ccdc30	73332	GO:0003674,GO:0005575,GO:0008150	10090.ENSMUSP00000070621		coiled-coil domain containing 30	Ccdc30, 1700001O02Rik, 1700041C02Rik, 1700111D19Rik, 4930445I03Rik; coiled-coil domain containing 30
ENSMUSG00000019935	23.4292	1.80788	0.477028	3.78989	0.000150716	0.0066206	3.82184	2.1791	Slc17a8	216227	GO:0097441,GO:0031410,GO:0008021,GO:0030054,GO:0045202,GO:0098700,GO:0030285,GO:0043204,GO:0016021,GO:0060076,GO:0043679,GO:0015813,GO:0005771,GO:0035249,GO:0097440,GO:0043005,GO:0006814,GO:0006836,GO:0022857,GO:0030672,GO:0097451,GO:0005326,GO:0043025,GO:0006811,GO:0016020,GO:0055085,GO:0007605,GO:0005737,GO:0015293,GO:0030425,GO:0050803,GO:0006820,GO:0005313,GO:0060203,GO:1990030	10090.ENSMUSP00000020102		solute carrier family 17 (sodium-dependent inorganic phosphate cotransporter), member 8	Slc17a8, Vglut3, Vgt3; solute carrier family 17 (sodium-dependent inorganic phosphate cotransporter), member 8
ENSMUSG00000036813	418.334	1.79565	0.564526	3.18081	0.00146864	0.0288503	2.83308	1.53985	Entpd8	72090	GO:0102487,GO:0009133,GO:0102485,GO:0016021,GO:0017111,GO:0000166,GO:0009124,GO:0005524,GO:0005886,GO:0102490,GO:0004382,GO:0016020,GO:0009134,GO:0102491,GO:0045134,GO:0102489,GO:0102486,GO:0046872,GO:0016787,GO:0102488,GO:0017110	10090.ENSMUSP00000110022		ectonucleoside triphosphate diphosphohydrolase 8	Entpd8; ectonucleoside triphosphate diphosphohydrolase 8
ENSMUSG00000037541	89.1892	1.79282	0.51188	3.50243	0.000461037	0.0139195	3.33626	1.85638	Shank2	210274	GO:0030534,GO:0030054,GO:0048786,GO:0043197,GO:0001750,GO:0045202,GO:0005883,GO:0030426,GO:0045211,GO:0099562,GO:0008284,GO:0043005,GO:0005886,GO:0017124,GO:0008022,GO:0007416,GO:0014069,GO:0060292,GO:0007613,GO:0035255,GO:0043025,GO:0016020,GO:0030160,GO:0016324,GO:0051968,GO:0005737,GO:0071625,GO:0098919,GO:0035640,GO:0050807,GO:0042995,GO:0031526,GO:0001917,GO:0060170,GO:0060291,GO:0035176,GO:…	10090.ENSMUSP00000101522		SH3 and multiple ankyrin repeat domains 2	Shank2, ProSAP1, mKIAA1022; SH3 and multiple ankyrin repeat domains 2
ENSMUSG00000032204	2570.26	1.7789	0.523837	3.3959	0.000684028	0.0184761	3.16493	1.73339	Aqp9	64008	GO:0015722,GO:0005887,GO:0015265,GO:0015254,GO:0005350,GO:0016021,GO:0010033,GO:0046689,GO:0005886,GO:0015204,GO:0015837,GO:0015791,GO:0016020,GO:0005345,GO:0055085,GO:0015250,GO:0016323,GO:0006863,GO:0015855,GO:0006833,GO:0043231,GO:0015267,GO:0015793,GO:0071918	10090.ENSMUSP00000074063		aquaporin 9	Aqp9, 1700020I22Rik, AQP-9; aquaporin 9
ENSMUSG00000044005	1315.91	1.778	0.549726	3.23434	0.00121925	0.0259477	2.91391	1.5859	Gls2	216456	GO:0072593,GO:0016787,GO:0006543,GO:0006537,GO:0004359,GO:0042981,GO:0005739,GO:0006541	10090.ENSMUSP00000047376		glutaminase 2 (liver, mitochondrial)	Gls2, A330074B06Rik, GA, GLS, Lga; glutaminase 2 (liver, mitochondrial)
ENSMUSG00000035864	35.2435	1.77542	0.442597	4.01136	6.03693e-05	0.0037424	4.21918	2.42685	Syt1	20979	GO:0048791,GO:0031410,GO:0031340,GO:0008021,GO:0007269,GO:0017156,GO:0030054,GO:0048306,GO:0045202,GO:0000149,GO:0030141,GO:0016021,GO:0061891,GO:0060076,GO:0001786,GO:0016192,GO:0050806,GO:0005794,GO:0051291,GO:0030276,GO:0043005,GO:0005886,GO:0042802,GO:0008022,GO:0030672,GO:0098978,GO:0005515,GO:0005516,GO:0051966,GO:0050750,GO:0016020,GO:0017158,GO:0098746,GO:0005546,GO:0061669,GO:0019905,GO:…	10090.ENSMUSP00000100912		synaptotagmin I	Syt1, G630098F17Rik, SytI; synaptotagmin I
ENSMUSG00000029299	17.1704	1.77484	0.521425	3.40383	0.000664483	0.0180773	3.17752	1.74287	Abcg3	27405	GO:0045121,GO:0042803,GO:0015562,GO:0097744,GO:0016021,GO:0005654,GO:0032217,GO:0015143,GO:1990962,GO:0005524,GO:0005886,GO:0042802,GO:0042626,GO:1990748,GO:0032218,GO:0016020,GO:0055085,GO:0031526,GO:0046415,GO:0070633,GO:0008559	10090.ENSMUSP00000031239		ATP binding cassette subfamily G member 3	Abcg3, Abcp2, Mxr2; ATP binding cassette subfamily G member 3
ENSMUSG00000114708	4.60935	1.77435	0.559117	3.17349	0.0015062	0.0292462	2.82212	1.53393	Gm30177
ENSMUSG00000029260	1446.32	1.77188	0.518585	3.41677	0.000633693	0.0175554	3.19812	1.75559	Ugt2b34	100727	GO:0015020,GO:0008194,GO:0005640,GO:0005783,GO:0043231	10090.ENSMUSP00000031181		UDP glucuronosyltransferase 2 family, polypeptide B34	Ugt2b34; UDP glucuronosyltransferase 2 family, polypeptide B34
ENSMUSG00000052520	3320.73	1.76997	0.555249	3.18772	0.00143401	0.0285783	2.84345	1.54396	Cyp2j5	13109	GO:0020037,GO:0004497,GO:0005783,GO:0006805,GO:0001998,GO:0016712,GO:0016491,GO:0097254,GO:0016853,GO:0016705,GO:0019373,GO:0008395,GO:0070330,GO:0006082,GO:0006690,GO:0016020,GO:0008404,GO:0005737,GO:0043651,GO:0005506,GO:0001990,GO:0071614,GO:0008405,GO:0046872,GO:0043231,GO:2000863,GO:0008392	10090.ENSMUSP00000030299		cytochrome P450, family 2, subfamily j, polypeptide 5	Cyp2j5; cytochrome P450, family 2, subfamily j, polypeptide 5
ENSMUSG00000019989	715.492	1.76849	0.537236	3.29183	0.000995378	0.0230215	3.00201	1.63787	Enpp3	209558	GO:0009897,GO:0048471,GO:0070667,GO:0004528,GO:0003824,GO:0016021,GO:0002276,GO:0036218,GO:0050728,GO:0047429,GO:0035529,GO:0005886,GO:0004551,GO:0016020,GO:0046034,GO:0005576,GO:0008270,GO:0033007,GO:0009143,GO:0008152,GO:0006220,GO:0055062,GO:0046872,GO:0016787,GO:0005509,GO:0006796,GO:0003676	10090.ENSMUSP00000020169		ectonucleotide pyrophosphatase/phosphodiesterase 3	Enpp3, CD203c; ectonucleotide pyrophosphatase/phosphodiesterase 3
ENSMUSG00000030237	55.7253	1.7616	0.539924	3.26268	0.00110365	0.0246222	2.95717	1.60867	Slco1a4	28250	GO:0006811,GO:0008514,GO:0016020,GO:0043252,GO:0055085,GO:0009925,GO:0015721,GO:0005887,GO:0005886,GO:0022857,GO:0015125,GO:0015347,GO:0006820,GO:0016021	10090.ENSMUSP00000130746		solute carrier organic anion transporter family, member 1a4	Slco1a4, Oatp1a4, Oatp2, Slc21a5; solute carrier organic anion transporter family, member 1a4
ENSMUSG00000022494	8.22947	1.76046	0.541296	3.2523	0.00114474	0.0251312	2.94129	1.59979	Shisa9	72555	GO:0045211,GO:0008328,GO:0099061,GO:0016020,GO:0030054,GO:0032591,GO:0098839,GO:0098978,GO:0030165,GO:0005886,GO:0045202,GO:0098962,GO:2000311,GO:0014069,GO:0048172,GO:0042995,GO:0016021,GO:0032281	10090.ENSMUSP00000132646		shisa family member 9	Shisa9, 2700045P11Rik, Ckamp44; shisa family member 9
ENSMUSG00000026179	682.463	1.75851	0.46322	3.79627	0.000146888	0.00654629	3.83301	2.184	Pnkd	56695	GO:0050884,GO:0016020,GO:0005634,GO:0046872,GO:0016787,GO:0032225,GO:0042053,GO:0005737,GO:0046929,GO:0005739,GO:0005515,GO:0004416,GO:0019243	10090.ENSMUSP00000027370		paroxysmal nonkinesiogenic dyskinesia	Pnkd, 2210013N15Rik, 2810403H05Rik, Brp17, MNCb-5687, MR-1, Tahccp2; paroxysmal nonkinesiogenic dyskinesia
ENSMUSG00000074361	24.138	1.74803	0.53991	3.23764	0.00120523	0.0258953	2.91893	1.58678	C5ar2	319430	GO:0004878,GO:0007204,GO:0016021,GO:0045177,GO:0007165,GO:0032720,GO:0005886,GO:0002430,GO:0004930,GO:0032715,GO:0050679,GO:0004875,GO:0016020,GO:0007200,GO:0070374,GO:0007186,GO:0006935,GO:0032677,GO:0009925,GO:0006954,GO:0090024	10090.ENSMUSP00000133056		complement component 5a receptor 2	C5ar2, C5L2, E030029A11Rik, Gpr77; complement component 5a receptor 2
ENSMUSG00000030972	214.38	1.74423	0.299043	5.83271	5.45342e-09	7.49895e-06	8.26333	5.125	Acsm5	272428	GO:0015645,GO:0000166,GO:0006631,GO:0006633,GO:0004321,GO:0005524,GO:0016874,GO:0046872,GO:0047760,GO:0006637,GO:0005739,GO:0005759,GO:0006629,GO:0031956	10090.ENSMUSP00000063416		acyl-CoA synthetase medium-chain family member 5	Acsm5, C730019D22, C730027J19Rik; acyl-CoA synthetase medium-chain family member 5
ENSMUSG00000034456	1146.65	1.73961	0.529941	3.28265	0.00102835	0.0234968	2.98786	1.62899	Uroc1	243537	GO:0016829,GO:0006547,GO:0006548,GO:0005829,GO:0016153	10090.ENSMUSP00000127114		urocanase domain containing 1	Uroc1; urocanase domain containing 1
ENSMUSG00000038591	91.0869	1.73837	0.537514	3.23408	0.00122034	0.0259477	2.91352	1.5859	Colec10	239447	GO:0005615,GO:0006952,GO:0005634,GO:0005794,GO:0030246,GO:0005576,GO:0001867,GO:0006508,GO:0005737,GO:0005829,GO:0042056,GO:0005537,GO:1903028,GO:1904888,GO:0007157,GO:0005581,GO:0009792	10090.ENSMUSP00000037867		collectin sub-family member 10	Colec10, CL-L1; collectin sub-family member 10
ENSMUSG00000074207	2645.15	1.73531	0.445276	3.89714	9.73334e-05	0.00505933	4.01174	2.29591	Adh1	11522	GO:0048149,GO:0004745,GO:0004022,GO:0005829,GO:0032526,GO:0006068,GO:0006069,GO:0005654,GO:0051287,GO:0016491,GO:0097159,GO:0048545,GO:0033574,GO:0005886,GO:0042802,GO:0005739,GO:0008270,GO:0042573,GO:0005737,GO:0005622,GO:0042572,GO:0046186,GO:0046872,GO:0004024,GO:0035276,GO:0001523	10090.ENSMUSP00000004232		alcohol dehydrogenase 1 (class I)	Adh1, ADH-A2, ADH-AA, Adh-1, Adh-1-t, Adh-1e, Adh-1t, Adh-3e, Adh1-e, Adh1-t, Adh1tl, Adh3-e; alcohol dehydrogenase 1 (class I)
ENSMUSG00000005677	123.938	1.72676	0.46811	3.68879	0.000225319	0.00877571	3.6472	2.05672	Nr1i3	12355	GO:0000977,GO:0000978,GO:0004879,GO:0005829,GO:0005856,GO:0043565,GO:0005654,GO:0000122,GO:0001228,GO:0005515,GO:1990837,GO:0003677,GO:0008270,GO:0005737,GO:0030154,GO:0006355,GO:0045892,GO:0005634,GO:0046872,GO:0003700,GO:0045944	10090.ENSMUSP00000005820	THR-like	nuclear receptor subfamily 1, group I, member 3	Nr1i3, CAR, CAR-beta, Care2, ESTM32, MB67; nuclear receptor subfamily 1, group I, member 3
ENSMUSG00000115124	22.4821	1.71445	0.528488	3.24407	0.00117834	0.0254986	2.92873	1.59348	Gm49201
ENSMUSG00000070704	751.079	1.71272	0.568015	3.01528	0.0025674	0.0416679	2.59051	1.3802	Ugt2b36	231396	GO:0043231,GO:0015020,GO:0008194,GO:0019439	10090.ENSMUSP00000092233		UDP glucuronosyltransferase 2 family, polypeptide B36	Ugt2b36; UDP glucuronosyltransferase 2 family, polypeptide B36
ENSMUSG00000032808	43.2163	1.7067	0.582364	2.93064	0.00338261	0.049056	2.47075	1.30931	Cyp2c38	13097	GO:0020037,GO:0004497,GO:0005783,GO:0019899,GO:0006805,GO:0006629,GO:0016712,GO:0016491,GO:0016705,GO:0019373,GO:0008395,GO:0070330,GO:0006082,GO:0016020,GO:0008404,GO:0120319,GO:0005737,GO:0019369,GO:0005506,GO:0008405,GO:0034875,GO:0046872,GO:0043231,GO:0008392	10090.ENSMUSP00000044722		cytochrome P450, family 2, subfamily c, polypeptide 38	Cyp2c38; cytochrome P450, family 2, subfamily c, polypeptide 38
ENSMUSG00000116288	13.9656	1.7021	0.500964	3.39766	0.000679649	0.0184236	3.16772	1.73463	Gm41349
ENSMUSG00000054477	160.053	1.7021	0.375736	4.53005	5.89692e-06	0.000762366	5.22937	3.11784	Kcnn2	140492	GO:1901379,GO:0042803,GO:0005216,GO:0043197,GO:0043268,GO:0016021,GO:0042383,GO:0030018,GO:0009986,GO:0043005,GO:0005886,GO:0005242,GO:0051393,GO:0005515,GO:0006813,GO:0048168,GO:0019904,GO:0005516,GO:0043025,GO:0006811,GO:0016020,GO:0015269,GO:0071805,GO:0005790,GO:0098914,GO:0016286,GO:0030315	10090.ENSMUSP00000067884		potassium intermediate/small conductance calcium-activated channel, subfamily N, member 2	Kcnn2, KCa2.2, SK2, SKCA2, bc, fri; potassium intermediate/small conductance calcium-activated channel, subfamily N, member 2
ENSMUSG00000024747	2197.86	1.69807	0.561351	3.02497	0.00248658	0.0408827	2.6044	1.38846	Aldh1a7	26358	GO:0004029,GO:0016491,GO:0043878,GO:0018479,GO:0016620,GO:0004028,GO:0106373,GO:0110095,GO:0042573,GO:0005737,GO:0005829,GO:0042802,GO:0030392	10090.ENSMUSP00000025656		aldehyde dehydrogenase family 1, subfamily A7	Aldh1a7, Ahd2-like, Aldh-pb, Aldh1a4, Aldhpb; aldehyde dehydrogenase family 1, subfamily A7
ENSMUSG00000027358	185.756	1.6958	0.41083	4.12773	3.66362e-05	0.00271647	4.43609	2.566	Bmp2	12156	GO:0010628,GO:0010718,GO:0001658,GO:0030177,GO:0000122,GO:0008285,GO:0001934,GO:0021537,GO:0009986,GO:0045597,GO:0061036,GO:1905072,GO:0030501,GO:0043410,GO:0035360,GO:0060395,GO:0039706,GO:0060391,GO:0071773,GO:0005125,GO:0035051,GO:0061312,GO:0045892,GO:0070724,GO:0032348,GO:0043065,GO:0043231,GO:0070700,GO:0003203,GO:0003176,GO:0001649,GO:0051148,GO:0032092,GO:0050769,GO:0055008,GO:0010629,GO:…	10090.ENSMUSP00000028836		bone morphogenetic protein 2	Bmp2, Bmp2a; bone morphogenetic protein 2
ENSMUSG00000025271	419.264	1.69283	0.444489	3.80849	0.000139818	0.00631309	3.85444	2.19976	Pfkfb1	18639	GO:0070095,GO:0003824,GO:0005829,GO:0004331,GO:0000166,GO:0005524,GO:0033133,GO:0042802,GO:0046835,GO:0019900,GO:0003873,GO:0016301,GO:0016740,GO:0006003,GO:0008152,GO:0043540,GO:0016787,GO:0016310,GO:0006000	10090.ENSMUSP00000079692		6-phosphofructo-2-kinase/fructose-2,6-biphosphatase 1	Pfkfb1, PFK/FBPase_1; 6-phosphofructo-2-kinase/fructose-2,6-biphosphatase 1
ENSMUSG00000005089	680.668	1.68332	0.450399	3.7374	0.000185934	0.0076769	3.73064	2.11481	Slc1a2	20511	GO:0030534,GO:0045121,GO:0015501,GO:0043197,GO:0005887,GO:0098656,GO:0045202,GO:0030673,GO:0043198,GO:0070207,GO:0099056,GO:0070779,GO:0016021,GO:0008509,GO:0015813,GO:0035264,GO:0021537,GO:0009986,GO:0098978,GO:0043005,GO:0005886,GO:0046326,GO:0031982,GO:0070778,GO:0006750,GO:0007632,GO:0098712,GO:0098796,GO:0015175,GO:0043200,GO:0031668,GO:0016020,GO:0007399,GO:0044297,GO:0015293,GO:0098810,GO:…	10090.ENSMUSP00000079100		solute carrier family 1 (glial high affinity glutamate transporter), member 2	Slc1a2, 1700091C19Rik, 2900019G14Rik, Eaat2, GLT-1, GLT1, MGLT1; solute carrier family 1 (glial high affinity glutamate transporter), member 2
ENSMUSG00000023243	120.444	1.67841	0.334852	5.01241	5.37526e-07	0.000156358	6.2696	3.80588	Kcnk5	16529	GO:0097623,GO:1990573,GO:0022841,GO:0030322,GO:0005887,GO:0005249,GO:0060075,GO:0071805,GO:0005267	10090.ENSMUSP00000024011		potassium channel, subfamily K, member 5	Kcnk5, KCNK5b, TASK-2; potassium channel, subfamily K, member 5
ENSMUSG00000090038	139.456	1.6779	0.512469	3.27415	0.0010598	0.023962	2.97478	1.62048	Gm16573	102635191	GO:0003674,GO:0005575,GO:0008150			predicted gene 16573
ENSMUSG00000038010	33.5123	1.6756	0.37187	4.50587	6.61014e-06	0.000840202	5.17979	3.07562	Ccdc138	76138	GO:0003674,GO:0005575,GO:0008150	10090.ENSMUSP00000043040		coiled-coil domain containing 138	Ccdc138, 6230424H07Rik; coiled-coil domain containing 138
ENSMUSG00000046794	948.292	1.66329	0.401719	4.14044	3.46637e-05	0.00267512	4.46012	2.57266	Ppp1r3b	244416	GO:0004721,GO:0008157,GO:0005975,GO:0005981,GO:0043231,GO:0019899,GO:0000164,GO:0005979,GO:0005977,GO:0042587,GO:2001069,GO:0050196,GO:0019888	10090.ENSMUSP00000065679		protein phosphatase 1, regulatory subunit 3B	Ppp1r3b, 6430576E21, GL, PTG; protein phosphatase 1, regulatory subunit 3B
ENSMUSG00000108763	13.3822	1.65008	0.392326	4.20588	2.60066e-05	0.00217627	4.58492	2.66229	Gm36028	102639802	GO:0005102,GO:0009897,GO:0001817,GO:0050852			predicted gene, 36028	Btnl12, Gm36028; butyrophilin-like 12
ENSMUSG00000032607	353.323	1.6498	0.395844	4.16779	3.07562e-05	0.00242301	4.51207	2.61564	Amt	434437	GO:0019464,GO:0006546,GO:0008483,GO:0005739,GO:0004047,GO:0016740,GO:0005654	10090.ENSMUSP00000035230		aminomethyltransferase	Amt, EG434437, GCVT; aminomethyltransferase
ENSMUSG00000045319	271.593	1.64589	0.401478	4.09956	4.1393e-05	0.0028853	4.38307	2.53981	Proser2	227545	GO:0003674,GO:0005575,GO:0008150	10090.ENSMUSP00000060780		proline and serine rich 2	Proser2, 5430407P10Rik; proline and serine rich 2
ENSMUSG00000033207	12.0654	1.64362	0.541209	3.03694	0.00238994	0.0400457	2.62161	1.39744	Mamdc2	71738	GO:0016020,GO:0005576,GO:0005783,GO:0005539,GO:0005614,GO:0031012,GO:0019800	10090.ENSMUSP00000045432		MAM domain containing 2	Mamdc2, 1200015L10Rik, mamcan; MAM domain containing 2
ENSMUSG00000028737	598.417	1.64175	0.468944	3.50095	0.000463605	0.0139361	3.33385	1.85586	Aldh4a1	212647	GO:0004029,GO:0016491,GO:0043878,GO:0003842,GO:0016620,GO:0005829,GO:0042802,GO:0005739,GO:0010133,GO:0006560	10090.ENSMUSP00000043821		aldehyde dehydrogenase 4 family, member A1	Aldh4a1, A930035F14Rik, Ahd-1, Ahd1, Aldh4, Aldh5a1, E330022C09, P5cd, P5cdh, P5cdhl, P5cdhs, Ssdh1; aldehyde dehydrogenase 4 family, member A1
ENSMUSG00000037703	215.045	1.64054	0.366201	4.47987	7.46877e-06	0.000903781	5.12675	3.04394	Lzts3	241638	GO:0030054,GO:0043621,GO:0043197,GO:0030165,GO:0005737,GO:0005856,GO:0045202,GO:0014069,GO:0042995,GO:0061001,GO:0051260	10090.ENSMUSP00000037109		leucine zipper, putative tumor suppressor family member 3	Lzts3, Prosapip1; leucine zipper, putative tumor suppressor family member 3
ENSMUSG00000052605	119.695	1.64005	0.345923	4.74107	2.1259e-06	0.000392151	5.67246	3.40655	Isoc2b	67441	GO:0005634,GO:0003674,GO:0005737,GO:0005739,GO:0031648	10090.ENSMUSP00000066859		isochorismatase domain containing 2b	Isoc2b, 0610042E07Rik, Isoc2; isochorismatase domain containing 2b
ENSMUSG00000049694	8.52474	1.63804	0.550883	2.97348	0.0029444	0.0451412	2.531	1.34543	BC048671	243535	GO:0003674,GO:0005575,GO:0008150	10090.ENSMUSP00000058483		cDNA sequence BC048671	cDNA sequence BC048671
ENSMUSG00000035283	9.02513	1.6365	0.470374	3.47914	0.000503019	0.0146885	3.29842	1.83302	Adrb1	11554	GO:0004940,GO:0040015,GO:0055088,GO:0045187,GO:0007266,GO:0005769,GO:0019233,GO:0005887,GO:0009409,GO:0045762,GO:0010460,GO:0050873,GO:0098685,GO:2001259,GO:0046878,GO:0001996,GO:0016021,GO:0003084,GO:0033365,GO:0005768,GO:0061051,GO:0007165,GO:0035811,GO:0005886,GO:0043547,GO:0004930,GO:0005515,GO:0003061,GO:0051924,GO:1900135,GO:1905665,GO:0007613,GO:0005980,GO:0042060,GO:0106071,GO:0031649,GO:…	10090.ENSMUSP00000040847		adrenergic receptor, beta 1	Adrb1, Adrb-1, beta-AR; adrenergic receptor, beta 1
ENSMUSG00000026866	747.211	1.6283	0.510719	3.18824	0.0014314	0.0285638	2.84424	1.54418	Kynu	70789	GO:0030429,GO:0042803,GO:0003824,GO:0005829,GO:0009435,GO:0005654,GO:0019442,GO:0034341,GO:0030170,GO:0005739,GO:0043420,GO:0034516,GO:0005737,GO:0061981,GO:0019363,GO:0019441,GO:0016787,GO:0019805,GO:0006569	10090.ENSMUSP00000028223		kynureninase	Kynu, 4432411A05Rik; kynureninase
ENSMUSG00000009633	288.041	1.6281	0.370776	4.39104	1.12807e-05	0.00116872	4.94766	2.93229	G0s2	14373	GO:0120162,GO:2001238,GO:0006915,GO:0005739,GO:0097191	10090.ENSMUSP00000009777		G0/G1 switch gene 2	G0s2; G0/G1 switch gene 2
ENSMUSG00000054630	1932.25	1.6224	0.502383	3.22941	0.00124044	0.0262418	2.90642	1.58101	Ugt2b5	22238	GO:0015020,GO:0016020,GO:0008194,GO:0005743,GO:0005783,GO:0043231,GO:0006629,GO:0016740,GO:0016021,GO:0016757,GO:0008202	10090.ENSMUSP00000068282		UDP glucuronosyltransferase 2 family, polypeptide B5	Ugt2b5, M-1, Udpgt-3, Udpgt2b5, Ugt2b17; UDP glucuronosyltransferase 2 family, polypeptide B5
ENSMUSG00000003526	461.804	1.61515	0.331584	4.87102	1.11024e-06	0.000254141	5.95458	3.59492	Prodh	19125	GO:0005654,GO:0016491,GO:0016597,GO:0010942,GO:0005743,GO:0043231,GO:0005739,GO:0004657,GO:0010133,GO:0006560,GO:0071949,GO:0006562	10090.ENSMUSP00000003620		proline dehydrogenase	Prodh, Pro-1, Pro1, Ym24d07; proline dehydrogenase
ENSMUSG00000042118	2042.4	1.61085	0.460373	3.49901	0.000466985	0.0139361	3.3307	1.85586	Bhmt2	64918	GO:0071267,GO:0046872,GO:0008168,GO:0009086,GO:0008270,GO:0032259,GO:0008898,GO:0046500,GO:0033477,GO:0047150,GO:0016740,GO:0061627	10090.ENSMUSP00000015941		betaine-homocysteine methyltransferase 2	Bhmt2, D13Ucla2; betaine-homocysteine methyltransferase 2
ENSMUSG00000041471	622.935	1.6025	0.350653	4.57005	4.87598e-06	0.000646965	5.31194	3.18912	Shld2	75698	GO:0006281,GO:2001034,GO:0010569,GO:0005634,GO:0045830,GO:0005694,GO:0003674,GO:2000042,GO:0035861,GO:0006974	10090.ENSMUSP00000107548		shieldin complex subunit 2	Shld2, 3110001K24Rik, Fam35a; shieldin complex subunit 2
ENSMUSG00000032066	74.3466	1.60081	0.41793	3.83034	0.000127966	0.00597464	3.8929	2.22369	Bco2	170752	GO:0042574,GO:0016491,GO:0016122,GO:0051881,GO:0016119,GO:0016116,GO:0016121,GO:0016124,GO:0046872,GO:2000377,GO:0051213,GO:0010436,GO:0042573,GO:0005739,GO:0016702,GO:0102076,GO:0006629,GO:0003834	10090.ENSMUSP00000112727		beta-carotene oxygenase 2	Bco2, B-diox-II, Bcdo2, Bcmo2, CMO2; beta-carotene oxygenase 2
ENSMUSG00000032528	350.742	1.59491	0.335318	4.7564	1.97073e-06	0.000373234	5.70537	3.42802	Vipr1	22354	GO:0004999,GO:0016020,GO:0007165,GO:0007187,GO:0005886,GO:0007166,GO:0004888,GO:0004930,GO:0007188,GO:0008528,GO:0017046,GO:0016021,GO:0043235	10090.ENSMUSP00000035115		vasoactive intestinal peptide receptor 1	Vipr1, VIP-R1, VPAC1; vasoactive intestinal peptide receptor 1
ENSMUSG00000048728	5.17624	1.59391	0.527321	3.02266	0.00250563	0.0410619	2.60108	1.38656	Zfp454	237758	GO:1990837,GO:0000978,GO:0006357,GO:0005634,GO:0000981	10090.ENSMUSP00000129125	zf-C2H2	zinc finger protein 454	Zfp454, B230342N19; zinc finger protein 454
ENSMUSG00000022546	636.572	1.58095	0.463806	3.40865	0.00065286	0.0178898	3.18518	1.74739	Gpt	76282	GO:0045722,GO:0005615,GO:0030170,GO:0004021,GO:0003824,GO:0008483,GO:0009058,GO:0005737,GO:0016740	10090.ENSMUSP00000023203		glutamic pyruvic transaminase, soluble	Gpt, 1300007J06Rik, 2310022B03Rik, ALT, ALT1, Gpt-1, Gpt1; glutamic pyruvic transaminase, soluble
ENSMUSG00000035875	1997.23	1.58056	0.49963	3.16345	0.00155911	0.0298958	2.80712	1.52439	AI182371	98870	GO:0003674,GO:0005575,GO:0008150	10090.ENSMUSP00000037754		expressed sequence AI182371	expressed sequence AI182371
ENSMUSG00000039063	252.141	1.57849	0.40566	3.89117	9.97613e-05	0.00514531	4.00104	2.28859	Echdc3	67856	GO:0016836,GO:0006631,GO:1900078,GO:0004300,GO:0003824,GO:0005739,GO:0006629	10090.ENSMUSP00000037371		enoyl Coenzyme A hydratase domain containing 3	Echdc3, 2310005D12Rik; enoyl Coenzyme A hydratase domain containing 3
ENSMUSG00000037797	544.301	1.57044	0.463179	3.39057	0.000697483	0.0187391	3.15647	1.72725	Adh4	26876	GO:0004032,GO:0004745,GO:0004022,GO:1901661,GO:0005829,GO:0019115,GO:0046164,GO:0006069,GO:0006629,GO:0005654,GO:0051287,GO:0016491,GO:0051903,GO:0016620,GO:0003960,GO:0019841,GO:0005503,GO:0008270,GO:0005737,GO:0042572,GO:0046872,GO:0006066,GO:0006067,GO:0004024,GO:0035276,GO:0001523,GO:0046294,GO:0006081,GO:0010430	10090.ENSMUSP00000013458		alcohol dehydrogenase 4 (class II), pi polypeptide	Adh4, Adh2; alcohol dehydrogenase 4 (class II), pi polypeptide
ENSMUSG00000025815	136.41	1.56374	0.403116	3.87913	0.000104832	0.00528051	3.9795	2.27732	Dhtkd1	209692	GO:0006099,GO:0016491,GO:0006096,GO:0006091,GO:0016624,GO:0005739,GO:0002244,GO:0004591,GO:0030976	10090.ENSMUSP00000092769		dehydrogenase E1 and transketolase domain containing 1	Dhtkd1, C330018I04Rik, E1a, OADC-E1, OADH-E1; dehydrogenase E1 and transketolase domain containing 1
ENSMUSG00000027513	24971.1	1.56258	0.472846	3.30463	0.000951016	0.0223371	3.02181	1.65097	Pck1	18534	GO:0004611,GO:0071333,GO:0031406,GO:0005525,GO:0005783,GO:0005829,GO:0006629,GO:0032869,GO:0030145,GO:0070365,GO:0000166,GO:0006094,GO:0006107,GO:0019003,GO:0005739,GO:0016831,GO:0000287,GO:0016301,GO:0042593,GO:0042594,GO:0046327,GO:0033993,GO:0046890,GO:0004613,GO:0016829,GO:0061402,GO:0017076,GO:0019543,GO:0005737,GO:0043382,GO:0004550,GO:0009617,GO:0018105,GO:0016740,GO:0106264,GO:0046872,GO:…	10090.ENSMUSP00000029017		phosphoenolpyruvate carboxykinase 1, cytosolic	Pck1, PEPCK, PEPCK-C, Pck-1; phosphoenolpyruvate carboxykinase 1, cytosolic
ENSMUSG00000070644	1485.44	1.56108	0.466349	3.34746	0.00081557	0.0202567	3.08854	1.69343	Etnk2	214253	GO:0001701,GO:0006646,GO:0000166,GO:0008654,GO:0005524,GO:0035264,GO:0004305,GO:0016310,GO:0001890,GO:0005737,GO:0004103,GO:0009791,GO:0006629,GO:0016740,GO:0016301	10090.ENSMUSP00000114272		ethanolamine kinase 2	Etnk2, 4933417N20Rik, EKI_2, Eki2, Tuc1; ethanolamine kinase 2
ENSMUSG00000000686	171.188	1.55901	0.331816	4.6984	2.62202e-06	0.00045069	5.58136	3.34612	Abhd15	67477	GO:0044255,GO:0034338,GO:0005576,GO:0047372	10090.ENSMUSP00000091541		abhydrolase domain containing 15	Abhd15, 1300007F04Rik; abhydrolase domain containing 15
ENSMUSG00000036655	102.566	1.54047	0.487412	3.16052	0.00157489	0.0301252	2.80275	1.52107	Colec11	71693	GO:0005581,GO:0002376,GO:0070492,GO:0042806,GO:0007275,GO:0005615,GO:0003677,GO:0030246,GO:0045087,GO:0005576,GO:0006508,GO:0120153,GO:0006956,GO:0019730,GO:0046872,GO:0005509,GO:0001867,GO:0005537,GO:1903028	10090.ENSMUSP00000049285		collectin sub-family member 11	Colec11, CL-K1; collectin sub-family member 11
ENSMUSG00000028186	4969.18	1.53922	0.49855	3.08739	0.00201924	0.0355979	2.69481	1.44858	Uox	22262	GO:0005829,GO:0016491,GO:0046038,GO:0009114,GO:0006161,GO:0019628,GO:0006157,GO:0005739,GO:0000255,GO:0006149,GO:0006145,GO:0006147,GO:0005777,GO:0006204,GO:0006154,GO:0006144,GO:0009115,GO:0046055,GO:0046059,GO:0004846,GO:0006148,GO:0006196	10090.ENSMUSP00000029837		urate oxidase	Uox; urate oxidase
ENSMUSG00000008153	38.8447	1.53573	0.502442	3.05652	0.0022392	0.0381851	2.64991	1.41811	Clstn3	232370	GO:0030054,GO:0007156,GO:0005783,GO:0045202,GO:0016021,GO:0045211,GO:0001558,GO:0005794,GO:0050806,GO:0009986,GO:0035249,GO:0098978,GO:0005886,GO:1905606,GO:0005515,GO:0007416,GO:0014069,GO:0007155,GO:0051965,GO:0016020,GO:0032991,GO:0042995,GO:0051932,GO:0098982,GO:0099061,GO:0005509,GO:1902474	10090.ENSMUSP00000008297		calsyntenin 3	Clstn3, CSTN3, Clstn3b, Cs3, Cst-3, alc-beta; calsyntenin 3
ENSMUSG00000052435	23.0203	1.53527	0.499665	3.07259	0.00212207	0.0368947	2.67324	1.43304	Cebpe	110794	GO:0010628,GO:0000978,GO:0030851,GO:0090575,GO:0005654,GO:0044877,GO:0001816,GO:0042802,GO:0001228,GO:0006909,GO:0030099,GO:1990837,GO:0003677,GO:0000981,GO:0006355,GO:0006357,GO:0005634,GO:0030225,GO:0042742,GO:0003700,GO:0045944	10090.ENSMUSP00000068927	TF_bZIP	CCAAT/enhancer binding protein (C/EBP), epsilon	Cebpe, C/EBPe, C/EBPepsilon, CRP1, Gm294; CCAAT/enhancer binding protein (C/EBP), epsilon
ENSMUSG00000115431	18.8079	1.53316	0.452871	3.38542	0.000710702	0.0189262	3.14831	1.72294	Gm3219
ENSMUSG00000042770	807.986	1.52708	0.378364	4.03602	5.43654e-05	0.00348445	4.26468	2.45787	Hebp1	15199	GO:0020037,GO:0005829,GO:0005737,GO:0042168,GO:0005739	10090.ENSMUSP00000042232		heme binding protein 1	Hebp1, Hebp, p22HBP; heme binding protein 1
ENSMUSG00000022751	348.932	1.52107	0.35751	4.25461	2.09412e-05	0.00183097	4.679	2.73732	Nit2	52633	GO:0006528,GO:0005813,GO:0006107,GO:0016787,GO:0005737,GO:0005829,GO:0050152,GO:0005739,GO:0006541,GO:0006807	10090.ENSMUSP00000023432		nitrilase family, member 2	Nit2, 1190017B19Rik, D16Ertd502e; nitrilase family, member 2
ENSMUSG00000072294	224.124	1.50798	0.442174	3.41038	0.000648729	0.0178412	3.18794	1.74858	Klf12	16597	GO:1990837,GO:0000122,GO:0000977,GO:0000978,GO:0001227,GO:0003677,GO:0005634,GO:0000981,GO:0006357,GO:0046872,GO:0006355,GO:0005829,GO:0003700,GO:0005515,GO:0005654,GO:0045944	10090.ENSMUSP00000094844	zf-C2H2	Kruppel-like factor 12	Klf12, 2700063E05Rik, AP-2rep, B130052C06Rik, D530033K05Rik; Kruppel-like transcription factor 12
ENSMUSG00000046329	1290.77	1.50376	0.405595	3.70755	0.000209276	0.00830649	3.67928	2.08058	Slc25a23	66972	GO:1900069,GO:0071277,GO:0016020,GO:0051561,GO:0006851,GO:0046872,GO:0055085,GO:0002082,GO:0043457,GO:0051503,GO:0005743,GO:0005509,GO:0051282,GO:0005739,GO:0097274,GO:0005347,GO:0016021,GO:0036444	10090.ENSMUSP00000040198		solute carrier family 25 (mitochondrial carrier; phosphate carrier), member 23	Slc25a23, 2310067G05Rik, SCaMC-3; solute carrier family 25 (mitochondrial carrier; phosphate carrier), member 23
ENSMUSG00000102353	48.6459	1.50249	0.38882	3.86422	0.000111446	0.00544847	3.95293	2.26373	Gm38345
ENSMUSG00000030207	953.615	1.50238	0.455139	3.30093	0.000963645	0.0225287	3.01608	1.64726	Fam234b	74525	GO:0016020,GO:0005794,GO:0003674,GO:0005737,GO:0005856,GO:0005575,GO:0008150,GO:0016021	10090.ENSMUSP00000107546		family with sequence similarity 234, member B	Fam234b, 8430419L09Rik, mKIAA1467; family with sequence similarity 234, member B
ENSMUSG00000033618	176.299	1.49426	0.469332	3.18379	0.00145359	0.0287473	2.83756	1.5414	Map3k13	71751	GO:0045773,GO:0042803,GO:0019899,GO:1905492,GO:0045860,GO:0004706,GO:0051092,GO:0007254,GO:0000166,GO:0051403,GO:0004709,GO:0014042,GO:0005524,GO:0004674,GO:0042802,GO:0150012,GO:0016301,GO:0016020,GO:0005737,GO:0043539,GO:0004672,GO:0018105,GO:0016740,GO:0046777,GO:0046872,GO:0016310,GO:0043507,GO:0106137,GO:0006468	10090.ENSMUSP00000047388		mitogen-activated protein kinase kinase kinase 13	Map3k13, C130026N12Rik, LZK; mitogen-activated protein kinase kinase kinase 13
ENSMUSG00000034285	697.172	1.49114	0.387134	3.85175	0.000117279	0.00564956	3.93078	2.24799	Nipsnap1	18082	GO:0097060,GO:0016020,GO:0019233,GO:0005743,GO:0005739,GO:0042165,GO:0005515	10090.ENSMUSP00000049338		nipsnap homolog 1	Nipsnap1; nipsnap homolog 1
ENSMUSG00000025036	415.961	1.49069	0.347216	4.29328	1.76057e-05	0.00166439	4.75435	2.77874	Sfxn2	94279	GO:0006865,GO:0006811,GO:0016020,GO:1990542,GO:0031305,GO:0005743,GO:0140300,GO:0022889,GO:0022857,GO:0005739,GO:0015075,GO:0016021	10090.ENSMUSP00000026011		sideroflexin 2	Sfxn2, F630107H02Rik; sideroflexin 2
ENSMUSG00000038286	441.108	1.489	0.360315	4.13249	3.58859e-05	0.00270647	4.44508	2.5676	Bphl	68021	GO:0005737,GO:0016787,GO:0005739,GO:0047658	10090.ENSMUSP00000046168		biphenyl hydrolase-like (serine hydrolase, breast epithelial mucin-associated antigen)	Bphl; biphenyl hydrolase-like (serine hydrolase, breast epithelial mucin-associated antigen)
ENSMUSG00000010122	94.0723	1.48155	0.491835	3.01229	0.00259285	0.0417673	2.58622	1.37916	Slc47a1	67473	GO:0089718,GO:0015179,GO:0016021,GO:0042887,GO:0061459,GO:0005886,GO:0015695,GO:0022857,GO:0031982,GO:0015297,GO:0016020,GO:0055085,GO:0042910,GO:0006812,GO:0016324,GO:0016323,GO:0097638,GO:1902475,GO:0098655,GO:0042908	10090.ENSMUSP00000010267		solute carrier family 47, member 1	Slc47a1, 1300013J15Rik, MATE1, mMATE1; solute carrier family 47, member 1
ENSMUSG00000030087	1246.93	1.46682	0.481743	3.04483	0.00232812	0.039217	2.63299	1.40653	Klf15	66277	GO:0000977,GO:0000978,GO:0014898,GO:0005654,GO:0046326,GO:0001228,GO:0005515,GO:0001678,GO:0072112,GO:0016607,GO:0000976,GO:1990837,GO:0003677,GO:2000757,GO:0000981,GO:0010001,GO:0010468,GO:0006357,GO:0045893,GO:0005634,GO:0046872,GO:0043231,GO:0003700,GO:0030111,GO:0045944,GO:0032868	10090.ENSMUSP00000032174	zf-C2H2	Kruppel-like factor 15	Klf15, 1810013I09Rik, CKLF, KKLF, hlb444; Kruppel-like transcription factor 15
ENSMUSG00000025372	244.715	1.45985	0.283064	5.15733	2.50502e-07	8.61156e-05	6.60119	4.06492	Baiap2	108100	GO:0007266,GO:2000251,GO:0043197,GO:0007009,GO:1905274,GO:0005829,GO:0005856,GO:0008360,GO:0030141,GO:0043198,GO:0098685,GO:0061846,GO:0060076,GO:0051764,GO:0005654,GO:0097110,GO:0010976,GO:0005874,GO:0015629,GO:0051017,GO:0001221,GO:0005794,GO:0005791,GO:0035418,GO:0061845,GO:0043005,GO:0005886,GO:0042802,GO:0005515,GO:0014069,GO:0061003,GO:0008093,GO:0030027,GO:0030838,GO:0043025,GO:0097060,GO:…	10090.ENSMUSP00000026436		brain-specific angiogenesis inhibitor 1-associated protein 2	Baiap2, IRSp53; brain-specific angiogenesis inhibitor 1-associated protein 2
ENSMUSG00000040181	797.807	1.45679	0.472538	3.08291	0.00204989	0.0359508	2.68827	1.44429	Fmo1	14261	GO:0009404,GO:0016491,GO:0004499,GO:0016020,GO:0050661,GO:0006082,GO:0004497,GO:0005783,GO:0043231,GO:0006805,GO:0070995,GO:0016021,GO:0050660	10090.ENSMUSP00000037259		flavin containing monooxygenase 1	Fmo1; flavin containing monooxygenase 1
ENSMUSG00000031445	2793.48	1.45393	0.492352	2.95303	0.00314676	0.0472323	2.50214	1.32576	Proz	66901	GO:0005615,GO:0004252,GO:0005509,GO:0005576,GO:0006508,GO:0007596,GO:0007599	10090.ENSMUSP00000033822		protein Z, vitamin K-dependent plasma glycoprotein	Proz, 1300015B06Rik; protein Z, vitamin K-dependent plasma glycoprotein
ENSMUSG00000024109	38.2342	1.45386	0.493317	2.9471	0.00320766	0.0475876	2.49381	1.32251	Nrxn1	18189	GO:0010628,GO:0005246,GO:0051490,GO:0097105,GO:0009986,GO:0090126,GO:0007416,GO:0005105,GO:0031175,GO:0007155,GO:0007157,GO:0043025,GO:0016020,GO:0060134,GO:0099560,GO:0046847,GO:0050839,GO:0060077,GO:0071277,GO:2000821,GO:0035176,GO:0042734,GO:0007158,GO:0006904,GO:0061178,GO:0005102,GO:0045184,GO:0090129,GO:0030534,GO:0097119,GO:0048306,GO:0005783,GO:0098685,GO:0016021,GO:0044877,GO:0097118,GO:…	10090.ENSMUSP00000134402		neurexin I	Nrxn1, 1700062G21Rik, 9330127H16Rik, A230068P09Rik, mKIAA0578; neurexin I
ENSMUSG00000038304	5.32389	1.45269	0.494103	2.94005	0.00328159	0.0480653	2.48392	1.31817	Cd160	54215	GO:0005102,GO:0046658,GO:0043323,GO:0002729,GO:0014065,GO:0032397,GO:0050829,GO:1905675,GO:0050860,GO:0002376,GO:2000353,GO:0023024,GO:1900280,GO:0002385,GO:0005886,GO:0004888,GO:0005515,GO:0019900,GO:0016525,GO:0045954,GO:0016020,GO:0045087,GO:0002250,GO:0005576,GO:0031295,GO:0032393,GO:0032729,GO:0002819,GO:0032394,GO:0002857,GO:0031225	10090.ENSMUSP00000102689		CD160 antigen	Cd160, By55; CD160 antigen
ENSMUSG00000045287	148.826	1.45005	0.374753	3.86936	0.000109122	0.00539405	3.96209	2.26808	Rtn4rl1	237847	GO:0050919,GO:0009897,GO:0046658,GO:0016020,GO:0045121,GO:0010977,GO:0007411,GO:0035374,GO:0038023,GO:0009986,GO:0048681,GO:0005886,GO:0022038,GO:0048495,GO:0008201,GO:0042995,GO:0031225,GO:0016021	10090.ENSMUSP00000099572		reticulon 4 receptor-like 1	Rtn4rl1, Ngr3, Ngrh2, Ngrl2; reticulon 4 receptor-like 1
ENSMUSG00000032014	2438.33	1.44993	0.403553	3.59292	0.00032699	0.0113019	3.48546	1.94685	Oaf	102644	GO:0003674,GO:0008150	10090.ENSMUSP00000034512		out at first homolog	Oaf, D130038B21Rik, D9Ucla1; out at first homolog
ENSMUSG00000026272	944.527	1.44779	0.465127	3.11267	0.00185401	0.0333196	2.73189	1.4773	Agxt	11611	GO:0004760,GO:0042803,GO:0043621,GO:0003824,GO:0007219,GO:0005759,GO:0046724,GO:0030170,GO:0051591,GO:0042802,GO:0005739,GO:0008453,GO:0042866,GO:0019265,GO:0005782,GO:0005777,GO:0008483,GO:0009436,GO:0046487,GO:0042853,GO:0016740,GO:0016597,GO:0051384,GO:0043231,GO:0019448	10090.ENSMUSP00000027491		alanine-glyoxylate aminotransferase	Agxt, AGT, Agt1, Agxt1, SPT; alanine-glyoxylate aminotransferase
ENSMUSG00000078650	1144.84	1.44541	0.483765	2.98782	0.00280971	0.0440807	2.55134	1.35575	G6pc	14377	GO:0055088,GO:0005783,GO:0016021,GO:0006094,GO:0035264,GO:0042301,GO:0015760,GO:0042632,GO:0005980,GO:0042593,GO:0006641,GO:0016020,GO:0016773,GO:0005977,GO:0010468,GO:0008202,GO:0046415,GO:0051156,GO:0016787,GO:0043231,GO:0004346,GO:0006796,GO:0046838,GO:0005789	10090.ENSMUSP00000019469		glucose-6-phosphatase, catalytic	G6pc, G6Pase, G6pc1, G6pt, Glc-6-Pase; glucose-6-phosphatase, catalytic
ENSMUSG00000031790	144.317	1.44485	0.455767	3.17015	0.00152359	0.0294677	2.81713	1.53065	Mmp15	17388	GO:0030198,GO:0016020,GO:0008237,GO:0046872,GO:0016787,GO:0030574,GO:0005887,GO:0008270,GO:0004222,GO:0031012,GO:0016021,GO:0008233	10090.ENSMUSP00000034243		matrix metallopeptidase 15	Mmp15, MT-MMP_2, MT2-MMP; matrix metallopeptidase 15
ENSMUSG00000028860	41.5985	1.44047	0.425001	3.38933	0.000700629	0.018757	3.15451	1.72684	Sytl1	269589	GO:0016192,GO:0031267,GO:0016020,GO:0070382,GO:0042043,GO:0019897,GO:0005886,GO:0005515,GO:0042470,GO:0006886,GO:0006887	10090.ENSMUSP00000030674		synaptotagmin-like 1	Sytl1, 9030417L18, PSGL-1, Slp1; synaptotagmin-like 1
ENSMUSG00000062545	34.7792	1.43764	0.353249	4.06978	4.70577e-05	0.00316353	4.32737	2.49983	Tlr12	384059	GO:0042832,GO:0006955,GO:0016020,GO:0016787,GO:0007165,GO:0045087,GO:0038023,GO:0005887,GO:0050135,GO:0002376,GO:0006954,GO:0004888,GO:0061809,GO:0002224,GO:0016021	10090.ENSMUSP00000074381		toll-like receptor 12	Tlr12, Gm1365, Tlr11; toll-like receptor 12
ENSMUSG00000026259	72.7163	1.43583	0.316624	4.53482	5.76525e-06	0.000751769	5.23918	3.12392	Ngef	53972	GO:0046875,GO:0061002,GO:0016020,GO:0030154,GO:0007399,GO:0098978,GO:0098883,GO:0005737,GO:0005829,GO:0043087,GO:0048013,GO:0090630,GO:0005515,GO:0042995,GO:0005085,GO:0007275	10090.ENSMUSP00000066894		neuronal guanine nucleotide exchange factor	Ngef, Tims2, ephexin; neuronal guanine nucleotide exchange factor
ENSMUSG00000034450	1143.18	1.43393	0.437393	3.27835	0.00104415	0.0237858	2.98124	1.62368	Gulo	268756	GO:0016491,GO:0016020,GO:0050105,GO:0019853,GO:0016899,GO:0005783,GO:0043231,GO:0016021,GO:0071949,GO:0050660,GO:0003885	10090.ENSMUSP00000060912		gulonolactone (L-) oxidase	Gulo, 5730581M22, GLO, LGO, sfx, unh, unhip; gulonolactone (L-) oxidase
ENSMUSG00000042797	118.032	1.43069	0.389704	3.67122	0.000241392	0.00922043	3.61728	2.03525	Aqp11	66333	GO:1903573,GO:0048471,GO:0031410,GO:0032364,GO:0072014,GO:0080170,GO:0009992,GO:0005783,GO:0005829,GO:0015254,GO:0016021,GO:0030104,GO:0008284,GO:0009986,GO:0005886,GO:0042802,GO:0016020,GO:0055085,GO:0015250,GO:0001822,GO:0005737,GO:0030425,GO:0050680,GO:0033577,GO:1904293,GO:0051260,GO:0006833,GO:0006612,GO:0048388,GO:0015267	10090.ENSMUSP00000082054		aquaporin 11	Aqp11, 1700015P13Rik, sjds; aquaporin 11
ENSMUSG00000067813	78.7191	1.42205	0.470908	3.0198	0.00252941	0.0413174	2.59698	1.38387	Xkr9	381246	GO:0016020,GO:0043652,GO:0017128,GO:0006915,GO:0005886,GO:1902742,GO:0070782,GO:0016021	10090.ENSMUSP00000085900		X-linked Kx blood group related 9	Xkr9, Gm1620, XRG9; X-linked Kx blood group related 9
ENSMUSG00000036775	849.98	1.42185	0.376409	3.7774	0.000158473	0.00677136	3.80004	2.16932	Decr2	26378	GO:0016491,GO:0006631,GO:0006636,GO:0005778,GO:0005777,GO:0019166,GO:0008670,GO:0006629	10090.ENSMUSP00000045621		2-4-dienoyl-Coenzyme A reductase 2, peroxisomal	Decr2; 2-4-dienoyl-Coenzyme A reductase 2, peroxisomal
ENSMUSG00000024155	68.5014	1.41679	0.474945	2.98305	0.00285391	0.0444117	2.54456	1.3525	Meiob	75178	GO:0003682,GO:0007129,GO:0000724,GO:0007141,GO:0005515,GO:0004518,GO:0003677,GO:0005694,GO:0007140,GO:0005737,GO:0051321,GO:0007144,GO:0003697,GO:0008310,GO:0005634,GO:0016787,GO:0009566,GO:0004527,GO:0000712	10090.ENSMUSP00000024972		meiosis specific with OB domains	Meiob, 4930528F23Rik, MLZ-675; meiosis specific with OB domains
ENSMUSG00000030946	260.338	1.40984	0.337913	4.17219	3.01684e-05	0.00241443	4.52045	2.61719	Lhpp	76429	GO:0016607,GO:0005634,GO:0042803,GO:0046872,GO:0016787,GO:0006796,GO:0016311,GO:0005829,GO:0005737,GO:0016791,GO:0004427	10090.ENSMUSP00000033241		phospholysine phosphohistidine inorganic pyrophosphate phosphatase	Lhpp, 2310007H09Rik; phospholysine phosphohistidine inorganic pyrophosphate phosphatase
ENSMUSG00000015112	1552.82	1.40053	0.400273	3.49894	0.000467117	0.0139361	3.33057	1.85586	Slc25a13	50799	GO:0015171,GO:0045333,GO:0016021,GO:0003333,GO:0015813,GO:0022857,GO:0042802,GO:0005739,GO:0043490,GO:0016020,GO:0055085,GO:0006754,GO:0051592,GO:0015183,GO:0005313,GO:0046872,GO:0005743,GO:0005509,GO:0015810,GO:0006810	10090.ENSMUSP00000015256		solute carrier family 25 (mitochondrial carrier, adenine nucleotide translocator), member 13	Slc25a13, Ctrn; solute carrier family 25 (mitochondrial carrier, adenine nucleotide translocator), member 13
ENSMUSG00000044362	8.71819	1.39702	0.38641	3.61537	0.000299918	0.0106743	3.523	1.97166	Ccdc89	70054	GO:0005634,GO:0005737,GO:0008150,GO:0005622,GO:0005515	10090.ENSMUSP00000060309		coiled-coil domain containing 89	Ccdc89, 1700019B01Rik, BOIP; coiled-coil domain containing 89
ENSMUSG00000030935	615.828	1.38999	0.399712	3.47747	0.000506161	0.0147518	3.29571	1.83115	Acsm3	20216	GO:0015645,GO:0000166,GO:0006631,GO:0006633,GO:0004321,GO:0005524,GO:0016874,GO:0046872,GO:0018729,GO:0047760,GO:0006637,GO:0005739,GO:0050218,GO:0005759,GO:0006629,GO:0031956	10090.ENSMUSP00000068803		acyl-CoA synthetase medium-chain family member 3	Acsm3, Sa, Sah; acyl-CoA synthetase medium-chain family member 3
ENSMUSG00000034245	152.932	1.3891	0.341455	4.06819	4.73807e-05	0.0031689	4.3244	2.49909	Hdac11	232232	GO:0005634,GO:0000118,GO:0014003,GO:0016787,GO:0016575,GO:0006325,GO:0005737,GO:0005886,GO:0004407,GO:0005515,GO:0140297	10090.ENSMUSP00000043828		histone deacetylase 11	Hdac11; histone deacetylase 11
ENSMUSG00000116130	28.1769	1.38793	0.443102	3.1323	0.00173443	0.0319525	2.76084	1.4955	Gm49431
ENSMUSG00000021135	1115.53	1.38538	0.464998	2.97932	0.00288893	0.0445979	2.53926	1.35069	Slc10a1	20493	GO:0006811,GO:0016020,GO:0015721,GO:0008508,GO:0016323,GO:0006814,GO:0015125,GO:0015293,GO:0016021	10090.ENSMUSP00000093229		solute carrier family 10 (sodium/bile acid cotransporter family), member 1	Slc10a1, Ntcp; solute carrier family 10 (sodium/bile acid cotransporter family), member 1
ENSMUSG00000049091	4815.97	1.38453	0.394252	3.51179	0.000445096	0.0136011	3.35155	1.86643	Sephs2	20768	GO:0000166,GO:0005524,GO:0046872,GO:0001887,GO:0005737,GO:0016260,GO:0016740,GO:0004756,GO:0016301	10090.ENSMUSP00000081009		selenophosphate synthetase 2	Sephs2, Sps2, Ysg3; selenophosphate synthetase 2
ENSMUSG00000033427	1861.52	1.38266	0.451427	3.06288	0.0021922	0.037468	2.65912	1.42634	Upb1	103149	GO:0051289,GO:0046135,GO:0042803,GO:0003824,GO:0005829,GO:0046050,GO:0016811,GO:0006249,GO:0001889,GO:0003837,GO:0008270,GO:0005737,GO:0006807,GO:0046079,GO:0051260,GO:0008152,GO:0033396,GO:0016787,GO:0019482,GO:0046074,GO:0006248	10090.ENSMUSP00000049342		ureidopropionase, beta	Upb1; ureidopropionase, beta
ENSMUSG00000109674	23.029	1.38154	0.390754	3.53557	0.000406903	0.0129375	3.39051	1.88815	Gm45470
ENSMUSG00000046949	162.45	1.37652	0.344484	3.99587	6.44567e-05	0.00390766	4.19073	2.40808	Nqo2	18105	GO:0042803,GO:0005829,GO:1901662,GO:1904707,GO:0005654,GO:2000379,GO:0071949,GO:0003955,GO:1904408,GO:0016491,GO:1905594,GO:0043525,GO:0001512,GO:0031404,GO:0008270,GO:0005737,GO:0070374,GO:0009055,GO:0016661,GO:0046872	10090.ENSMUSP00000021843		N-ribosyldihydronicotinamide quinone reductase 2	Nqo2, NMO2, Nmor2, Ox2; N-ribosyldihydronicotinamide quinone reductase 2
ENSMUSG00000036585	1108.8	1.368	0.284401	4.8101	1.50852e-06	0.000296942	5.82145	3.52733	Fgf1	14164	GO:0010628,GO:1901509,GO:0001759,GO:0032148,GO:1903672,GO:0005829,GO:0044548,GO:0034605,GO:0005654,GO:0030324,GO:0008083,GO:0060979,GO:0001934,GO:0043406,GO:0010595,GO:0008284,GO:0008201,GO:0030334,GO:0005515,GO:0051781,GO:0001525,GO:0050679,GO:0042060,GO:0007275,GO:0005178,GO:0005615,GO:0060681,GO:0005104,GO:0005576,GO:0060038,GO:2000347,GO:0005737,GO:0070374,GO:0045542,GO:0030154,GO:0005730,GO:…	10090.ENSMUSP00000045710		fibroblast growth factor 1	Fgf1, Dffrx, Fam, Fgf-1, Fgf2b, Fgfa; fibroblast growth factor 1
ENSMUSG00000020102	440.688	1.36443	0.397935	3.42879	0.000606281	0.0169199	3.21733	1.7716	Slc16a7	20503	GO:1901475,GO:0005654,GO:0016020,GO:0055085,GO:0015129,GO:0005887,GO:0015718,GO:0008028,GO:0005737,GO:0005886,GO:0015293,GO:0022857,GO:0050833,GO:0035879,GO:0035873,GO:0016021	10090.ENSMUSP00000065433		solute carrier family 16 (monocarboxylic acid transporters), member 7	Slc16a7, 4921534N07Rik, 9030411M13Rik, D630004K10Rik, Mct2; solute carrier family 16 (monocarboxylic acid transporters), member 7
ENSMUSG00000027187	6098.98	1.36055	0.308816	4.40571	1.05438e-05	0.00112314	4.977	2.94957	Cat	12359	GO:0050661,GO:0042803,GO:0005778,GO:0004601,GO:0005764,GO:0020037,GO:0004046,GO:0005758,GO:0005783,GO:0005829,GO:0009650,GO:0016209,GO:0019899,GO:0014068,GO:0051092,GO:0020027,GO:0016491,GO:0005794,GO:0032088,GO:0042542,GO:0005886,GO:0042744,GO:0042802,GO:0005739,GO:0006979,GO:0051781,GO:0005615,GO:0006641,GO:0009060,GO:0032991,GO:0000302,GO:0005777,GO:0001822,GO:0016684,GO:0005737,GO:0062151,GO:…	10090.ENSMUSP00000028610		catalase	Cat, 2210418N07, Cas-1, Cas1, Cs-1; catalase
ENSMUSG00000050103	291.536	1.35523	0.357941	3.78617	0.000152984	0.0066687	3.81535	2.17596	Agmo	319660	GO:0016491,GO:0016020,GO:0006643,GO:0050479,GO:0005783,GO:0005506,GO:0006629,GO:0016021,GO:0008610,GO:0046485	10090.ENSMUSP00000051441		alkylglycerol monooxygenase	Agmo, A530016O06Rik, Tmem195; alkylglycerol monooxygenase
ENSMUSG00000052336	12.3818	1.35246	0.44054	3.07	0.00214059	0.0370977	2.66947	1.43065	Cx3cr1	13051	GO:0110091,GO:0048471,GO:0002282,GO:0097447,GO:0048874,GO:0030336,GO:0019960,GO:0030595,GO:0005887,GO:0071222,GO:0002376,GO:0021795,GO:0019957,GO:0007204,GO:0016021,GO:0050769,GO:0019221,GO:0035425,GO:0051092,GO:0060326,GO:0061760,GO:0150090,GO:1903721,GO:2001240,GO:0001774,GO:0007165,GO:0009986,GO:1900272,GO:0043005,GO:0002881,GO:0005886,GO:0032809,GO:0048246,GO:0004930,GO:0070098,GO:0016525,GO:…	10090.ENSMUSP00000063986		chemokine (C-X3-C motif) receptor 1	Cx3cr1, mCX3CR1; chemokine (C-X3-C motif) receptor 1
ENSMUSG00000027792	702.847	1.34945	0.288289	4.68089	2.8563e-06	0.000464563	5.5442	3.33296	Bche	12038	GO:0014016,GO:0004104,GO:0005783,GO:0033265,GO:0003990,GO:0005641,GO:0008285,GO:0005886,GO:0042802,GO:0005788,GO:0005615,GO:0016020,GO:0006581,GO:0005576,GO:0052689,GO:0007584,GO:0016787,GO:0050805,GO:0051384,GO:0009410,GO:0007612,GO:0051593,GO:0043279,GO:0019695	10090.ENSMUSP00000029367		butyrylcholinesterase	Bche, C730038G20Rik; butyrylcholinesterase
ENSMUSG00000028459	26.8824	1.34847	0.253486	5.31973	1.03923e-07	4.76347e-05	6.98329	4.32208	Cd72	12517	GO:0016020,GO:0030246,GO:0005887,GO:0004888,GO:0016021	10090.ENSMUSP00000030179		CD72 antigen	Cd72, CD72c, Ly-19, Ly-32, Ly-m19, Lyb-2; CD72 antigen
ENSMUSG00000053279	4575.5	1.34372	0.315257	4.2623	2.02336e-05	0.00181374	4.69393	2.74143	Aldh1a1	11668320092	GO:0043878,GO:0033737,GO:0045202,GO:0005829,GO:0006629,GO:0004028,GO:0045471,GO:0051287,GO:0016491,GO:0048048,GO:0018479,GO:0016620,GO:0042802,GO:0005575,GO:0008150,GO:0006979,GO:0009449,GO:0030392,GO:0042904,GO:0001758,GO:0004029,GO:0002138,GO:0042905,GO:0003674,GO:0106373,GO:0110095,GO:0042573,GO:0005737,GO:0030424,GO:0042995,GO:0036438,GO:0120163,GO:0019145,GO:0042572,GO:0005634,GO:0043065,GO:…	10090.ENSMUSP00000084918		RIKEN cDNA E030003E18 gene,aldehyde dehydrogenase family 1, subfamily A1	Aldh1a1, ALDH-E1, ALHDII, Ahd-2, Ahd2, Aldh1, Aldh1a2, E1, Raldh1; aldehyde dehydrogenase family 1, subfamily A1 |
ENSMUSG00000024065	361.212	1.34077	0.333993	4.01435	5.96094e-05	0.00373745	4.22468	2.42742	Ehd3	57440	GO:0086036,GO:0048471,GO:0031410,GO:0005769,GO:0005525,GO:1903358,GO:0030030,GO:1901387,GO:0000166,GO:0005768,GO:0005524,GO:0006897,GO:0030139,GO:0032456,GO:0055117,GO:0043209,GO:0005886,GO:0015031,GO:0034498,GO:0005515,GO:0008289,GO:0016020,GO:0055038,GO:1903779,GO:0016197,GO:0005737,GO:0020018,GO:0005929,GO:0042995,GO:0001881,GO:0051260,GO:0090160,GO:0046872,GO:0072659,GO:0005509,GO:0060271,GO:…	10090.ENSMUSP00000024860		EH-domain containing 3	Ehd3, Ehd2; EH-domain containing 3
ENSMUSG00000068874	1102.57	1.33912	0.242628	5.51923	3.40484e-08	2.1459e-05	7.4679	4.66839	Selenbp1	20341	GO:0016491,GO:0016020,GO:0005634,GO:0008430,GO:0018549,GO:0001650,GO:0005737,GO:0015031,GO:0050873,GO:0005730	10090.ENSMUSP00000088349		selenium binding protein 1	Selenbp1, Lp56, Lpsb, MTO, SBP56; selenium binding protein 1
ENSMUSG00000025185	106.724	1.33735	0.421571	3.1723	0.00151236	0.029305	2.82035	1.53306	Loxl4	67573	GO:0030199,GO:0016491,GO:0005615,GO:0016020,GO:0005507,GO:0062023,GO:0046872,GO:0018057,GO:0004720,GO:0005576,GO:0005044,GO:0016641,GO:0043235	10090.ENSMUSP00000125803		lysyl oxidase-like 4	Loxl4, 4833426I20Rik, Loxc; lysyl oxidase-like 4
ENSMUSG00000109702	11.9587	1.33563	0.452758	2.94998	0.00317793	0.0474526	2.49786	1.32374	Gm45674
ENSMUSG00000019838	1151.13	1.33209	0.4469	2.98074	0.00287554	0.0445319	2.54128	1.35133	Slc16a10	72472	GO:0016020,GO:0055085,GO:0030054,GO:0015349,GO:0070460,GO:0015173,GO:0005887,GO:0043231,GO:0005886,GO:0006590,GO:0016323,GO:0022857,GO:0070327,GO:0016021	10090.ENSMUSP00000090227		solute carrier family 16 (monocarboxylic acid transporters), member 10	Slc16a10, 2610103N14Rik, 9830169E08, Mct10, PRO0813, TAT1; solute carrier family 16 (monocarboxylic acid transporters), member 10
ENSMUSG00000041660	629.166	1.31527	0.448528	2.9324	0.00336349	0.0488255	2.47321	1.31135	Bbox1	170442	GO:0008336,GO:0016491,GO:0046872,GO:0051213,GO:0008270,GO:0005737,GO:0042802,GO:0005739,GO:0005506,GO:0045329	10090.ENSMUSP00000046302		butyrobetaine (gamma), 2-oxoglutarate dioxygenase 1 (gamma-butyrobetaine hydroxylase)	Bbox1; butyrobetaine (gamma), 2-oxoglutarate dioxygenase 1 (gamma-butyrobetaine hydroxylase)
ENSMUSG00000033720	112.636	1.30189	0.35622	3.65474	0.000257447	0.00963895	3.58931	2.01597	Sfxn5	94282	GO:0006865,GO:0006811,GO:0016020,GO:0055085,GO:0031305,GO:1990542,GO:0005743,GO:0015746,GO:0022857,GO:0005739,GO:0015075,GO:0016021,GO:0015137	10090.ENSMUSP00000041872		sideroflexin 5	Sfxn5, C230001H08Rik; sideroflexin 5
ENSMUSG00000090623	75.1702	1.29861	0.390183	3.3282	0.000874092	0.0211206	3.05844	1.67529	Cfhr3			10090.ENSMUSP00000127697
ENSMUSG00000040434	13.3597	1.29763	0.393894	3.29435	0.000986501	0.0228862	3.0059	1.64043	Large2	228366	GO:0008152,GO:0015020,GO:0016020,GO:0005794,GO:0046872,GO:0016740,GO:0003824,GO:0043231,GO:0002162,GO:0035269,GO:0042285,GO:0016021,GO:0016757	10090.ENSMUSP00000064128		LARGE xylosyl- and glucuronyltransferase 2	Large2, 5730485C17Rik, Gyltl1b, Largel, mKIAA4105; LARGE xylosyl- and glucuronyltransferase 2
ENSMUSG00000044788	1365.76	1.29356	0.354994	3.64388	0.000268555	0.00985961	3.57097	2.00614	Fads6	328035	GO:0016491,GO:0016020,GO:0006631,GO:0006633,GO:0005575,GO:0016717,GO:0006629,GO:0016021	10090.ENSMUSP00000058783		fatty acid desaturase domain family, member 6	Fads6; fatty acid desaturase domain family, member 6
ENSMUSG00000010609	1180.69	1.2846	0.328499	3.91052	9.20974e-05	0.00485389	4.03575	2.31391	Psen2	19165	GO:0005765,GO:0040011,GO:0006816,GO:0006509,GO:0043198,GO:0000122,GO:0032640,GO:0005813,GO:0001933,GO:0009986,GO:0035253,GO:0001708,GO:0043025,GO:0016020,GO:0005938,GO:0005637,GO:0002244,GO:0002573,GO:2000059,GO:0048538,GO:0031333,GO:0016787,GO:0032469,GO:0043065,GO:0001921,GO:0060048,GO:0070765,GO:0110097,GO:0016485,GO:0050435,GO:0048286,GO:0032436,GO:0000776,GO:1990456,GO:0045121,GO:0070050,GO:…	10090.ENSMUSP00000010753		presenilin 2	Psen2, ALG-3, Ad4h, Alg3, PS-2, PS2, Psnl2, STM2; presenilin 2
ENSMUSG00000031613	328.856	1.28385	0.391248	3.28142	0.00103285	0.023564	2.98596	1.62775	Hpgd	15446	GO:0016404,GO:1905828,GO:0006693,GO:0097070,GO:0005829,GO:0045786,GO:0006629,GO:1904707,GO:0005654,GO:0045471,GO:0007565,GO:0016491,GO:0051287,GO:0016616,GO:0042802,GO:0070403,GO:0005615,GO:0006631,GO:0004957,GO:0005737,GO:0016323,GO:0007567,GO:0043065,GO:0007179	10090.ENSMUSP00000034026		hydroxyprostaglandin dehydrogenase 15 (NAD)	Hpgd, 15-PGDH; hydroxyprostaglandin dehydrogenase 15 (NAD)
ENSMUSG00000097321	39.1333	1.28329	0.434649	2.95249	0.00315226	0.0472323	2.50138	1.32576	1700028E10Rik	625175100042166	GO:0003674,GO:0005575,GO:0008150			predicted gene 3704,RIKEN cDNA 1700028E10 gene	|
ENSMUSG00000041757	382.12	1.28321	0.333956	3.84245	0.000121811	0.00579405	3.91431	2.23702	Plekha6	240753	GO:0003674,GO:0005575,GO:0008150	10090.ENSMUSP00000048214		pleckstrin homology domain containing, family A member 6	Plekha6, 9530028L01Rik, Pepp3; pleckstrin homology domain containing, family A member 6
ENSMUSG00000044469	247.325	1.281	0.375982	3.40707	0.000656634	0.0179606	3.18268	1.74568	Tnfaip8l1	66443	GO:0005737,GO:0042802,GO:0042981,GO:0032007,GO:0005515	10090.ENSMUSP00000076961		tumor necrosis factor, alpha-induced protein 8-like 1	Tnfaip8l1, 2600017J23Rik, TIPE1; tumor necrosis factor, alpha-induced protein 8-like 1
ENSMUSG00000025993	660.983	1.28012	0.41406	3.09164	0.00199053	0.0352561	2.70103	1.45277	Slc40a1	53945	GO:0060586,GO:0008021,GO:0048536,GO:0034395,GO:0005829,GO:0016021,GO:0005654,GO:0005886,GO:0042802,GO:0005515,GO:0034755,GO:0017046,GO:0003158,GO:0005381,GO:0006811,GO:0060345,GO:0016020,GO:1903988,GO:0006826,GO:0002260,GO:0016323,GO:0015093,GO:0055072,GO:0043066,GO:0006879,GO:0046872,GO:0045944	10090.ENSMUSP00000027137		solute carrier family 40 (iron-regulated transporter), member 1	Slc40a1, Dusg, Fpn1, IREG1, MTP, MTP1, Ol5, Pcm, Slc11a3, Slc39a1; solute carrier family 40 (iron-regulated transporter), member 1
ENSMUSG00000027796	32.8779	1.27969	0.337637	3.79015	0.000150557	0.0066206	3.8223	2.1791	Smad9	55994	GO:0000978,GO:0070411,GO:0030902,GO:0005829,GO:0001880,GO:0030901,GO:0005654,GO:0030509,GO:0005667,GO:0045597,GO:0051216,GO:0005515,GO:0003677,GO:0060395,GO:0000981,GO:0009653,GO:0005737,GO:0030154,GO:0071144,GO:0060348,GO:0006355,GO:0071407,GO:0006357,GO:0045893,GO:0005634,GO:0046872,GO:0001657,GO:0007179,GO:0006468	10090.ENSMUSP00000029371	MH1	SMAD family member 9	Smad9, MADH6, Madh8, Madh9, Smad8; SMAD family member 9
ENSMUSG00000031489	28.395	1.27924	0.419727	3.04779	0.00230534	0.0390488	2.63727	1.40839	Adrb3	11556	GO:0040015,GO:0051379,GO:0042803,GO:0005887,GO:0009409,GO:0050873,GO:0016021,GO:0007165,GO:0005886,GO:0007190,GO:0004930,GO:0015052,GO:0031649,GO:0043410,GO:0016020,GO:0120162,GO:0004939,GO:0007186,GO:0043235,GO:0007189,GO:0005634,GO:0002024,GO:0071880,GO:0042755,GO:0051380,GO:0002025,GO:0004935,GO:0031699	10090.ENSMUSP00000080162		adrenergic receptor, beta 3	Adrb3, Adrb-3, beta_3-AR; adrenergic receptor, beta 3
ENSMUSG00000001942	437.371	1.27753	0.356889	3.57963	0.000344085	0.011672	3.46333	1.93286	Siae	22619	GO:0005764,GO:0016787,GO:0002682,GO:0005975,GO:0005737,GO:0001681,GO:0052689,GO:0106331,GO:0106330	10090.ENSMUSP00000002007		sialic acid acetylesterase	Siae, LSE, Ysg2; sialic acid acetylesterase
ENSMUSG00000035273	111.146	1.27723	0.316134	4.04016	5.34139e-05	0.00345273	4.27235	2.46184	Hpse	15442	GO:0045121,GO:0005764,GO:0045545,GO:0030200,GO:0001954,GO:0002542,GO:0005654,GO:0010033,GO:0005768,GO:0061042,GO:0008284,GO:0010508,GO:0051797,GO:0007155,GO:0042060,GO:0005615,GO:0016020,GO:0030194,GO:0016798,GO:0005576,GO:0051897,GO:1900026,GO:0030335,GO:0030202,GO:0033690,GO:0061028,GO:0005634,GO:0030305,GO:0016787,GO:0051798,GO:0060055,GO:0006954,GO:0043231,GO:0007160,GO:0045766,GO:0071806,GO:…	10090.ENSMUSP00000044072		heparanase	Hpse, HSE1, Hpa, Hpr1; heparanase
ENSMUSG00000054619	890.745	1.2748	0.313424	4.06732	4.75566e-05	0.0031689	4.32279	2.49909	Mettl7a1	70152	GO:0005783,GO:0008168,GO:0005811	10090.ENSMUSP00000065271		methyltransferase like 7A1	Tmt1a, 2210414H16Rik, 3300001H21Rik, Aam-B, Mettl7a, Mettl7a1, UbiE1; thiol methyltransferase 1A1
ENSMUSG00000055912	693.188	1.27184	0.354128	3.59146	0.00032883	0.01133	3.48303	1.94577	Tmem150a	232086	GO:0016020,GO:0046854,GO:0072659,GO:0003674,GO:0005887,GO:0005886,GO:0016021	10090.ENSMUSP00000063977		transmembrane protein 150A	Tmem150a, Tmem150; transmembrane protein 150A
ENSMUSG00000038422	120.922	1.26398	0.341953	3.69637	0.000218708	0.00859268	3.66013	2.06587	Hdhd3	72748	GO:0043231,GO:0016787,GO:0005730,GO:0005739	10090.ENSMUSP00000036337		haloacid dehalogenase-like hydrolase domain containing 3	Hdhd3, 2810435D12Rik; haloacid dehalogenase-like hydrolase domain containing 3
ENSMUSG00000038704	441.131	1.26008	0.427725	2.94602	0.00321894	0.047674	2.49229	1.32172	Aspdh	68352	GO:0016491,GO:0019363,GO:0050661,GO:0033735,GO:0005575,GO:0009435	10090.ENSMUSP00000039202		aspartate dehydrogenase domain containing	Aspdh, 0610012D14Rik; aspartate dehydrogenase domain containing
ENSMUSG00000046312	837.486	1.25891	0.333462	3.77528	0.000159829	0.00681006	3.79635	2.16685	Myorg	329828	GO:0008152,GO:0004553,GO:0016020,GO:0005634,GO:0016787,GO:0016798,GO:0048741,GO:0031965,GO:0005975,GO:0005783,GO:0051897,GO:0043568,GO:0005515,GO:0016021,GO:0005789	10090.ENSMUSP00000059038		myogenesis regulating glycosidase (putative)	Myorg, Gm762, Kiaa1161, NET37; myogenesis regulating glycosidase (putative)
ENSMUSG00000045875	80.0257	1.25862	0.377612	3.33311	0.000858816	0.0208719	3.0661	1.68044	Adra1a	11549	GO:0007512,GO:0061049,GO:0007568,GO:0046982,GO:0005887,GO:0004937,GO:0005829,GO:0045760,GO:0010460,GO:0006937,GO:0019229,GO:0010507,GO:0016021,GO:0005654,GO:0007204,GO:0001996,GO:0003084,GO:0008217,GO:0035265,GO:0045907,GO:0001994,GO:0060452,GO:0007165,GO:0030018,GO:0055117,GO:0005886,GO:0010259,GO:0001985,GO:0004930,GO:0045987,GO:0060402,GO:1903997,GO:0043410,GO:0016020,GO:0032230,GO:0004935,GO:…	10090.ENSMUSP00000053703		adrenergic receptor, alpha 1a	Adra1a, Adra1c; adrenergic receptor, alpha 1a
ENSMUSG00000107881	958.594	1.25718	0.403907	3.11255	0.00185476	0.0333196	2.73171	1.4773	Gm44250
ENSMUSG00000003948	1071.64	1.25692	0.339457	3.70274	0.000213287	0.00840703	3.67104	2.07536	Mmd	67468	GO:0005794,GO:0032880,GO:0045666,GO:0004672,GO:0045860	10090.ENSMUSP00000004050		monocyte to macrophage differentiation-associated	Mmd, 1200017E07Rik, 1810073C06Rik, Paqr11; monocyte to macrophage differentiation-associated
ENSMUSG00000023019	1891.34	1.25665	0.252693	4.97305	6.59081e-07	0.000178022	6.18106	3.74953	Gpd1	14555	GO:0042803,GO:0006072,GO:0005829,GO:0071320,GO:0051287,GO:0009331,GO:0016491,GO:0006094,GO:0004367,GO:0016616,GO:0004368,GO:0005739,GO:0071356,GO:0006734,GO:0006116,GO:0046168,GO:0005737,GO:0045821,GO:0046486,GO:0005975,GO:0006127	10090.ENSMUSP00000023760		glycerol-3-phosphate dehydrogenase 1 (soluble)	Gpd1, GPD-C, GPDH-C, Gdc-1, Gdc1; glycerol-3-phosphate dehydrogenase 1 (soluble)
ENSMUSG00000026303	22.2109	1.25549	0.355068	3.53591	0.00040638	0.0129375	3.39107	1.88815	Mlph	171531	GO:0003779,GO:0048471,GO:0001725,GO:0030318,GO:0031489,GO:0043473,GO:0015629,GO:0005515,GO:0017022,GO:0030864,GO:0030425,GO:0005815,GO:0006886,GO:0032400,GO:0006605,GO:0031267,GO:0046872,GO:0030674,GO:0016461,GO:0042470,GO:0051010	10090.ENSMUSP00000027528		melanophilin	Mlph, 2210418F23Rik, 5031433I09Rik, D1Wsu84e, Slac-2a, l(1)-3Rk, l1Rk3, ln; melanophilin
ENSMUSG00000035944	637.713	1.24776	0.340323	3.66641	0.000245975	0.00932488	3.60911	2.03036	Ttc38	239570	GO:0003674,GO:0008150	10090.ENSMUSP00000114504		tetratricopeptide repeat domain 38	Ttc38, 9030019H09; tetratricopeptide repeat domain 38
ENSMUSG00000020175	83.8862	1.24558	0.39945	3.11823	0.0018194	0.0329584	2.74007	1.48203	Rab36	76877	GO:0000166,GO:0016020,GO:0005794,GO:0003924,GO:0005525,GO:0015031	10090.ENSMUSP00000119399		RAB36, member RAS oncogene family	Rab36, 6330593L16Rik; RAB36, member RAS oncogene family
ENSMUSG00000039620	20.1593	1.24353	0.389647	3.19142	0.00141576	0.0284394	2.84901	1.54608	Trmt9b	319582	GO:0016300,GO:0008175,GO:0005634,GO:0008168,GO:0008033,GO:0032259,GO:0005737,GO:0002098,GO:0000049,GO:0016740	10090.ENSMUSP00000119912		tRNA methyltransferase 9B	Trmt9b, 6430573F11Rik, Kiaa1456, TRM9L; tRNA methyltransferase 9B
ENSMUSG00000009614	3088.06	1.24257	0.424319	2.92839	0.00340724	0.0491139	2.4676	1.3088	Sardh	192166	GO:0016491,GO:0008480,GO:0005542,GO:0005737,GO:0005739,GO:1901053,GO:0035999,GO:0005759,GO:0050660	10090.ENSMUSP00000099950		sarcosine dehydrogenase	Sardh; sarcosine dehydrogenase
ENSMUSG00000033594	64.1248	1.23878	0.284985	4.34683	1.38119e-05	0.00137446	4.85975	2.86187	Spata2l	78779	GO:0005737,GO:0003674,GO:0008150	10090.ENSMUSP00000130306		spermatogenesis associated 2-like	Spata2l, 2610039E05Rik; spermatogenesis associated 2-like
ENSMUSG00000049721	26.2525	1.23725	0.340006	3.63892	0.000273782	0.0100029	3.5626	1.99987	Gal3st1	53897	GO:0006682,GO:0001733,GO:0006681,GO:0016020,GO:0005794,GO:0050694,GO:0007283,GO:0009247,GO:0008146,GO:0006665,GO:0006629,GO:0042552,GO:0000139,GO:0016740,GO:0016021,GO:0046486	10090.ENSMUSP00000058348		galactose-3-O-sulfotransferase 1	Gal3st1, Cst, Gcst; galactose-3-O-sulfotransferase 1
ENSMUSG00000032179	66.0722	1.22851	0.286012	4.29533	1.74437e-05	0.00165945	4.75836	2.78003	Bmp5	12160	GO:0060710,GO:0048738,GO:0010894,GO:0030902,GO:0008083,GO:0003323,GO:0030509,GO:0008285,GO:0060037,GO:0061384,GO:0001501,GO:0003344,GO:0008284,GO:0051216,GO:1905069,GO:0043569,GO:0043583,GO:0097065,GO:0005515,GO:1900006,GO:0050679,GO:0007275,GO:0005615,GO:0060395,GO:0005576,GO:2000065,GO:0030154,GO:0010862,GO:0005125,GO:0003272,GO:0030539,GO:0021502,GO:0032348,GO:0007389,GO:0060411,GO:0070700,GO:…	10090.ENSMUSP00000012281		bone morphogenetic protein 5	Bmp5, se; bone morphogenetic protein 5
ENSMUSG00000113441	14.5878	1.22815	0.418382	2.93547	0.00333045	0.0484855	2.4775	1.31439	Gm40438
ENSMUSG00000035509	26.5088	1.22774	0.38563	3.18373	0.0014539	0.0287473	2.83747	1.5414	Fbxl21	213311	GO:0000086,GO:0031146,GO:0005634,GO:0019005,GO:0048511,GO:0005829,GO:0005737,GO:0005515,GO:0043153,GO:0016567,GO:0051726	10090.ENSMUSP00000112518		F-box and leucine-rich repeat protein 21	Fbxl21, D630045D17Rik, FBL3B, FBXL3B, Psttm; F-box and leucine-rich repeat protein 21
ENSMUSG00000025504	216.918	1.22774	0.27907	4.39939	1.08557e-05	0.00114243	4.96434	2.94217	Eps8l2	98845	GO:0003779,GO:0032421,GO:0035023,GO:0007266,GO:0032991,GO:0001726,GO:0007605,GO:0005829,GO:0005737,GO:0005886,GO:0032587,GO:0051015,GO:1900029,GO:0042995,GO:0016601,GO:0005085,GO:0032426	10090.ENSMUSP00000026577		EPS8-like 2	Eps8l2, Eps8r2; EPS8-like 2
ENSMUSG00000015843	31.3061	1.22755	0.370635	3.31203	0.000926226	0.0219915	3.03328	1.65775	Rxrg	20183	GO:0000977,GO:0000978,GO:0048384,GO:0004879,GO:0032526,GO:0043565,GO:0090575,GO:0048856,GO:0042802,GO:0044323,GO:1901522,GO:1990837,GO:0003677,GO:0008270,GO:0005737,GO:0003707,GO:0031641,GO:0030154,GO:0006355,GO:0006357,GO:0005634,GO:0046872,GO:0003700,GO:0045944	10090.ENSMUSP00000015987	RXR-like	retinoid X receptor gamma	Rxrg, Nr2b3; retinoid X receptor gamma
ENSMUSG00000050270	115.55	1.22675	0.370816	3.30824	0.000938854	0.0221546	3.0274	1.65454	Tmem220	338369	GO:0016020,GO:0003674,GO:0008150,GO:0005575,GO:0016021	10090.ENSMUSP00000078084		transmembrane protein 220	Tmem220; transmembrane protein 220
ENSMUSG00000026811	441.737	1.21359	0.39562	3.06758	0.00215802	0.0372047	2.66594	1.4294	St6galnac6	50935	GO:0016020,GO:0006677,GO:0009100,GO:0005794,GO:0001665,GO:0006486,GO:0008373,GO:0006687,GO:0009312,GO:0009311,GO:0001574,GO:0005737,GO:0006629,GO:0016740,GO:0016021,GO:0016757,GO:0009988	10090.ENSMUSP00000080555		ST6 (alpha-N-acetyl-neuraminyl-2,3-beta-galactosyl-1,3)-N-acetylgalactosaminide alpha-2,6-sialyltransferase 6	St6galnac6, ST6GalNAcVI, Siat7f; ST6 (alpha-N-acetyl-neuraminyl-2,3-beta-galactosyl-1,3)-N-acetylgalactosaminide alpha-2,6-sialyltransferase 6
ENSMUSG00000021048	1027.08	1.20987	0.260509	4.64426	3.41291e-06	0.000522098	5.46687	3.28225	Mthfd1	108156	GO:0016874,GO:0004487,GO:0003824,GO:0009086,GO:0005829,GO:0016491,GO:0000166,GO:0006555,GO:0005524,GO:0004486,GO:0006730,GO:0004329,GO:0005739,GO:0004488,GO:0009069,GO:0009070,GO:0006164,GO:0061053,GO:0001780,GO:0005737,GO:0035999,GO:0007507,GO:0009152,GO:0009257,GO:0008152,GO:0000105,GO:0008652,GO:0016787,GO:0019346,GO:0001843,GO:0004477	10090.ENSMUSP00000021443		methylenetetrahydrofolate dehydrogenase (NADP+ dependent), methenyltetrahydrofolate cyclohydrolase, formyltetrahydrofolate synthase	Mthfd1, Dcs, E430024A07Rik, Mthfd; methylenetetrahydrofolate dehydrogenase (NADP+ dependent), methenyltetrahydrofolate cyclohydrolase, formyltetrahydrofolate synthase
ENSMUSG00000086213	17.7819	1.20054	0.382196	3.14117	0.00168276	0.03145	2.77398	1.50238	A330040F15Rik	74333	GO:0003674,GO:0005575,GO:0008150			RIKEN cDNA A330040F15 gene
ENSMUSG00000102758	21.0659	1.19276	0.407741	2.92529	0.00344133	0.049373	2.46327	1.30651	Naaladl2	635702	GO:0003674,GO:0005654,GO:0009617			N-acetylated alpha-linked acidic dipeptidase-like 2	Naaladl2, 2810043G22Rik, EG635702, Gm1021; N-acetylated alpha-linked acidic dipeptidase-like 2
ENSMUSG00000011382	546.752	1.184	0.313296	3.77918	0.000157346	0.00674224	3.80314	2.1712	Dhdh	71755	GO:0047115,GO:0016491,GO:0042843,GO:0047837	10090.ENSMUSP00000011526		dihydrodiol dehydrogenase (dimeric)	Dhdh, 1300018L09Rik, B830008H07Rik, Xld-1, Xld1; dihydrodiol dehydrogenase (dimeric)
ENSMUSG00000001435	7560.12	1.17394	0.38784	3.02686	0.00247108	0.0407607	2.60711	1.38976	Col18a1	12822	GO:0005604,GO:0030198,GO:0005615,GO:0062023,GO:0001886,GO:0046872,GO:0001525,GO:0005576,GO:0008284,GO:0005201,GO:0042802,GO:0005515,GO:0031012,GO:0007155,GO:0030020,GO:0005581,GO:0030335,GO:2000353	10090.ENSMUSP00000101049		collagen, type XVIII, alpha 1	Col18a1; collagen, type XVIII, alpha 1
ENSMUSG00000049115	556.496	1.17059	0.302967	3.86374	0.000111664	0.00544847	3.95209	2.26373	Agtr1a	11607	GO:0031410,GO:0007266,GO:0046982,GO:0002035,GO:0001568,GO:0038166,GO:0055037,GO:0042976,GO:0019229,GO:0051482,GO:0007204,GO:0016021,GO:0042416,GO:0060326,GO:0008217,GO:0001819,GO:0005768,GO:1903589,GO:0005794,GO:0007165,GO:0002001,GO:0008284,GO:0042310,GO:0005886,GO:0010259,GO:0004930,GO:0005515,GO:0012505,GO:1905665,GO:0031748,GO:0045777,GO:0019722,GO:0001596,GO:0016020,GO:0032430,GO:0007200,GO:…	10090.ENSMUSP00000070958		angiotensin II receptor, type 1a	Agtr1a, 1810074K20Rik, AG2S, AT1, AT1a, AT2R1, AT2R1A, Agt1ar, Agtr-1a, Agtr1, Angtr-1a; angiotensin II receptor, type 1a
ENSMUSG00000020620	421.033	1.15898	0.368603	3.14425	0.00166513	0.0312491	2.77855	1.50516	Abca8b	27404	GO:0005783,GO:0016021,GO:0000166,GO:0005524,GO:0005886,GO:0016887,GO:0042626,GO:0010874,GO:0016020,GO:0010875,GO:0016323,GO:0006686,GO:0006869,GO:0140359,GO:0030301,GO:0005743,GO:0043231,GO:0006810,GO:0008559,GO:0005319,GO:0042908,GO:0033344	10090.ENSMUSP00000020948		ATP-binding cassette, sub-family A (ABC1), member 8b	Abca8b, Abca8; ATP-binding cassette, sub-family A (ABC1), member 8b
ENSMUSG00000018102	885.75	1.15277	0.38151	3.0216	0.00251443	0.041117	2.59956	1.38598	H2bc4	68024	GO:0003677,GO:0006334	10090.ENSMUSP00000018246		H2B clustered histone 4	H2bc4, 2610022J01Rik, H2bc6, H2bc8, H2bfs, Hist1h2bc; H2B clustered histone 4
ENSMUSG00000025964	488.141	1.1508	0.389832	2.95203	0.00315694	0.0472323	2.50073	1.32576	Adam23	23792	GO:0016020,GO:0008237,GO:0006508,GO:0005576,GO:0098978,GO:0005886,GO:0004222,GO:0007155,GO:0005515,GO:1990830,GO:0099056,GO:0016021	10090.ENSMUSP00000138362		a disintegrin and metallopeptidase domain 23	Adam23, MDC3; a disintegrin and metallopeptidase domain 23
ENSMUSG00000117879	15.6248	1.15076	0.372583	3.08859	0.00201111	0.0355374	2.69656	1.44931	2310015A16Rik
ENSMUSG00000018796	3621.67	1.14841	0.24348	4.71664	2.39772e-06	0.00042172	5.6202	3.37498	Acsl1	14081	GO:0010747,GO:0004467,GO:0005778,GO:0016874,GO:0005783,GO:0071902,GO:0042178,GO:0043758,GO:0006629,GO:0015908,GO:0016021,GO:0008610,GO:0010033,GO:0000166,GO:0000038,GO:0005524,GO:0005886,GO:0005739,GO:0044539,GO:0047676,GO:0120162,GO:0016020,GO:0006631,GO:0090434,GO:0005777,GO:0001676,GO:0019432,GO:0033211,GO:0035338,GO:0005741,GO:0043231,GO:0050197	10090.ENSMUSP00000034046		acyl-CoA synthetase long-chain family member 1	Acsl1, Acas, Acas1, Acs, FACS, Facl2, LACS_1, LACS1; acyl-CoA synthetase long-chain family member 1
ENSMUSG00000025792	794.75	1.14485	0.347683	3.29278	0.000992007	0.0229787	3.00349	1.63867	Slc25a10	27376	GO:0006817,GO:0015117,GO:0015116,GO:0071422,GO:0015743,GO:0015140,GO:0016021,GO:0005654,GO:0015709,GO:0015131,GO:0005739,GO:0015297,GO:0016020,GO:0035435,GO:0006839,GO:0071423,GO:0015729,GO:0008272,GO:0015114,GO:0015291,GO:0015744,GO:0005743,GO:0015141,GO:0031966	10090.ENSMUSP00000026899		solute carrier family 25 (mitochondrial carrier, dicarboxylate transporter), member 10	Slc25a10, Dic; solute carrier family 25 (mitochondrial carrier, dicarboxylate transporter), member 10
ENSMUSG00000029759	970.71	1.14303	0.370508	3.08503	0.0020353	0.0358091	2.69137	1.44601	Pon3	269823	GO:0003096,GO:0032929,GO:0005615,GO:0051649,GO:0042803,GO:0102007,GO:0046872,GO:0004063,GO:0004064,GO:0016787,GO:0018733,GO:0005576,GO:0019439,GO:0043231,GO:0010124,GO:0009636,GO:0046395,GO:0046226	10090.ENSMUSP00000031773		paraoxonase 3	Pon3, 2810004E20; paraoxonase 3
ENSMUSG00000028373	9.76525	1.13696	0.383448	2.96509	0.00302596	0.04595	2.51914	1.33771	Astn2	56079	GO:0048105,GO:0031410,GO:0016020,GO:0005768,GO:0046872,GO:0005515,GO:2000009,GO:0005509,GO:0060187,GO:0005737,GO:0015031,GO:0007158,GO:0001764,GO:0043533,GO:0016021	10090.ENSMUSP00000065786		astrotactin 2	Astn2, 1d8, Astnl, bM452J22.1; astrotactin 2
ENSMUSG00000059901	23.6103	1.12832	0.367965	3.06637	0.00216677	0.0372049	2.66419	1.4294	Adamts14	237360	GO:0030198,GO:0030199,GO:0005576,GO:0004222,GO:0031012,GO:0008233	10090.ENSMUSP00000090143		a disintegrin-like and metallopeptidase (reprolysin type) with thrombospondin type 1 motif, 14	Adamts14, Adamts-14, TS14; a disintegrin-like and metallopeptidase (reprolysin type) with thrombospondin type 1 motif, 14
ENSMUSG00000041261	242.617	1.12742	0.312996	3.60203	0.000315747	0.0110712	3.50066	1.9558	Car8	12319	GO:0016836,GO:0046872,GO:0008270,GO:0048015,GO:0006730,GO:0005737,GO:0005515,GO:0004089	10090.ENSMUSP00000063511		carbonic anhydrase 8	Car8, Ca8, Cals, Cals1, Carp, wdl; carbonic anhydrase 8
ENSMUSG00000100594	35.9478	1.12735	0.315234	3.57625	0.00034856	0.0117686	3.45772	1.92928	2810414N06Rik	102640772	GO:0003674,GO:0005575,GO:0008150			RIKEN cDNA 2810414N06 gene
ENSMUSG00000038195	77.5271	1.12675	0.320326	3.51752	0.000435596	0.0134642	3.36092	1.87082	Rilp	280408	GO:0005770,GO:0031410,GO:0005764,GO:0036064,GO:0005768,GO:0046983,GO:0045022,GO:0015031,GO:0005739,GO:0005515,GO:0032509,GO:0042177,GO:0016020,GO:0032991,GO:0005737,GO:0010796,GO:0031267,GO:0060271,GO:0070676,GO:0008333,GO:0051959,GO:0045732	10090.ENSMUSP00000037238		Rab interacting lysosomal protein	Rilp, Gm857; Rab interacting lysosomal protein
ENSMUSG00000042073	332.31	1.12541	0.349781	3.21747	0.00129328	0.0269823	2.88831	1.56892	Abhd14b	76491	GO:0005654,GO:0005634,GO:0016787,GO:0005829,GO:0005737,GO:0005730,GO:0045944	10090.ENSMUSP00000038755		abhydrolase domain containing 14b	Abhd14b, 1810013B01Rik; abhydrolase domain containing 14b
ENSMUSG00000020672	19.3874	1.12487	0.36599	3.0735	0.00211565	0.0368254	2.67456	1.43385	Sntg2	268534	GO:0097109,GO:0003779,GO:0016010,GO:0016020,GO:0005198,GO:0030165,GO:0005737,GO:0005856,GO:0005622,GO:0005886,GO:0005515,GO:0005654	10090.ENSMUSP00000021004		syntrophin, gamma 2	Sntg2, 2210008K22Rik, 9530013L23, G2syn, Syn5; syntrophin, gamma 2
ENSMUSG00000049858	690.044	1.12148	0.292965	3.82805	0.000129162	0.00597464	3.88886	2.22369	Suox	211389	GO:0030151,GO:0016491,GO:0007584,GO:0006790,GO:0046872,GO:0020037,GO:0005758,GO:0005829,GO:0008482,GO:0005739,GO:0043546	10090.ENSMUSP00000056195		sulfite oxidase	Suox, SO; sulfite oxidase
ENSMUSG00000028393	721.319	1.12133	0.244003	4.59553	4.31645e-06	0.000610192	5.36487	3.21453	Alad	17025	GO:1904854,GO:0003824,GO:0005829,GO:0006783,GO:0010043,GO:0010033,GO:0045471,GO:0004655,GO:0042802,GO:0006779,GO:0046686,GO:0005615,GO:0016829,GO:0010038,GO:0008270,GO:0033014,GO:0071353,GO:0051260,GO:0008152,GO:1901799,GO:0007584,GO:0046872,GO:0009410,GO:0046685	10090.ENSMUSP00000030090		aminolevulinate, delta-, dehydratase	Alad, ALADH, Lv; aminolevulinate, delta-, dehydratase
ENSMUSG00000027016	54.1605	1.12116	0.320711	3.49586	0.000472542	0.0140461	3.32556	1.85244	Zfp385b	241494	GO:0005634,GO:0046872,GO:0006915,GO:0008270,GO:0002039,GO:0072332,GO:0003676	10090.ENSMUSP00000107461		zinc finger protein 385B	Zfp385b, B830010L13Rik, C130013B13Rik, Zfp533, Znf385b; zinc finger protein 385B
ENSMUSG00000019874	36.2613	1.11592	0.331827	3.36294	0.000771165	0.0197371	3.11285	1.70472	Fabp7	12140	GO:0043025,GO:0005634,GO:0021846,GO:0060134,GO:0050673,GO:0008289,GO:0001964,GO:0005911,GO:0005504,GO:0005737,GO:0005829,GO:0044297,GO:0015908,GO:0042995,GO:0071944,GO:0022008	10090.ENSMUSP00000020024		fatty acid binding protein 7, brain	Fabp7, B-FABP, BFABP, Blbp, MRG; fatty acid binding protein 7, brain
ENSMUSG00000071711	575.444	1.10529	0.234048	4.72249	2.32972e-06	0.00041458	5.6327	3.38239	Mpst	246221	GO:0001889,GO:0019346,GO:0030054,GO:0005743,GO:0001822,GO:0043005,GO:0005737,GO:0005829,GO:0016784,GO:0042802,GO:0005739,GO:0004792,GO:0045202,GO:0070814,GO:0016740	10090.ENSMUSP00000043061		mercaptopyruvate sulfurtransferase	Mpst, Mst; mercaptopyruvate sulfurtransferase
ENSMUSG00000054426	40.9099	1.10302	0.36578	3.01553	0.00256528	0.0416679	2.59087	1.3802	A930005H10Rik	68161	GO:0003674,GO:0005575,GO:0008150			RIKEN cDNA A930005H10 gene
ENSMUSG00000074264	1422.11	1.09512	0.271868	4.02815	5.62182e-05	0.00355798	4.25012	2.4488	Amy1	11722	GO:0008152,GO:0005615,GO:0004556,GO:0031404,GO:0046872,GO:0016787,GO:0016798,GO:0003824,GO:0005509,GO:0005576,GO:0005975,GO:0016160,GO:0009617,GO:0043169	10090.ENSMUSP00000070368		amylase 1, salivary	Amy1, Amy-1, Amy1a, C030014B17Rik; amylase 1, salivary
ENSMUSG00000039270	783.895	1.09018	0.307029	3.55075	0.00038414	0.012659	3.41551	1.8976	Megf9	230316	GO:0005604,GO:0009888,GO:0016020,GO:0009887,GO:0016477,GO:0016021,GO:0034446	10090.ENSMUSP00000102982		multiple EGF-like-domains 9	Megf9, 4933405H16Rik, 9630025C07, Egfl5, mKIAA0818; multiple EGF-like-domains 9
ENSMUSG00000009145	54.9484	1.08385	0.325275	3.33209	0.000861965	0.0208719	3.06451	1.68044	Dqx1	93838	GO:0000166,GO:0005634,GO:0004386,GO:0016787,GO:0005524,GO:0005681,GO:0003678,GO:0005622,GO:0016887,GO:0003723	10090.ENSMUSP00000076708		DEAQ RNA-dependent ATPase	Dqx1, 2310066E11Rik; DEAQ RNA-dependent ATPase
ENSMUSG00000022235	707.569	1.08033	0.305569	3.53548	0.000407037	0.0129375	3.39037	1.88815	Cmbl	69574	GO:0005737,GO:0003674,GO:0008150,GO:0016787	10090.ENSMUSP00000070314		carboxymethylenebutenolidase-like (Pseudomonas)	Cmbl, 2310016A09Rik; carboxymethylenebutenolidase-like (Pseudomonas)
ENSMUSG00000029499	299.3	1.07819	0.263978	4.08438	4.4195e-05	0.00301123	4.35463	2.52126	Pxmp2	19301	GO:0016020,GO:0005778,GO:0032991,GO:0005777,GO:0005737,GO:0005739,GO:0016021	10090.ENSMUSP00000031472		peroxisomal membrane protein 2	Pxmp2, PMP22; peroxisomal membrane protein 2
ENSMUSG00000022214	2388.7	1.07738	0.330516	3.25969	0.00111532	0.0247366	2.9526	1.60666	Dcaf11	28199	GO:0003674,GO:0005654,GO:0043161,GO:0080008	10090.ENSMUSP00000072344		DDB1 and CUL4 associated factor 11	Dcaf11, 0710008A13Rik, D14Ucla1, Dacf11, GLO14, Wdr23; DDB1 and CUL4 associated factor 11
ENSMUSG00000026730	544.402	1.07723	0.353359	3.04853	0.00229964	0.038996	2.63834	1.40898	Pter	19212	GO:0009056,GO:0046872,GO:0016787,GO:0016788,GO:0008270	10090.ENSMUSP00000117009		phosphotriesterase related	Pter, Mpr56-1; phosphotriesterase related
ENSMUSG00000020926	71.9394	1.07407	0.23458	4.57869	4.67899e-06	0.000637062	5.32985	3.19582	Adam11	11488	GO:0016020,GO:0008237,GO:0006508,GO:0004222,GO:0005515,GO:0016021	10090.ENSMUSP00000069466		a disintegrin and metallopeptidase domain 11	Adam11, Mdc; a disintegrin and metallopeptidase domain 11
ENSMUSG00000047759	22.219	1.07062	0.288296	3.71361	0.000204321	0.00821958	3.68969	2.08515	Hs3st3a1	15478	GO:0016020,GO:0005794,GO:0001658,GO:0005575,GO:0008467,GO:0008146,GO:0016740,GO:0016021	10090.ENSMUSP00000055930		heparan sulfate (glucosamine) 3-O-sulfotransferase 3A1	Hs3st3a1, 3Ost3a, Hs3st3a; heparan sulfate (glucosamine) 3-O-sulfotransferase 3A1
ENSMUSG00000117406	26.9056	1.06981	0.341209	3.13536	0.00171641	0.0318167	2.76538	1.49734	Ntn3	18209	GO:0005604,GO:0005102,GO:0009888,GO:0008045,GO:0005794,GO:0005576,GO:0007520,GO:0009887,GO:0007409,GO:0006355,GO:0016358			netrin 3	Ntn3, Ntn2l; netrin 3
ENSMUSG00000025736	176.614	1.06048	0.28046	3.78123	0.000156055	0.00672505	3.80672	2.1723	Jmjd8	72106	GO:0006110,GO:0043123,GO:1903302,GO:0005634,GO:0003674,GO:1903672,GO:0005783,GO:0005737,GO:0005788	10090.ENSMUSP00000122744		jumonji domain containing 8	Jmjd8, 2610003J06Rik; jumonji domain containing 8
ENSMUSG00000045410	314.191	1.04956	0.287943	3.64503	0.000267356	0.00985961	3.57291	2.00614	Akr1e1	56043	GO:0016491,GO:0004032,GO:0005737,GO:0005829,GO:0047834,GO:0050571	10090.ENSMUSP00000089459		aldo-keto reductase family 1, member E1	Akr1e1, 1810061I10Rik, Akr1e2; aldo-keto reductase family 1, member E1
ENSMUSG00000024158	1115.65	1.04462	0.29691	3.51831	0.000434302	0.0134616	3.36221	1.8709	Hagh	14651	GO:0046872,GO:0016787,GO:0006749,GO:0005975,GO:0005737,GO:0005739,GO:0006750,GO:0005759,GO:0004416,GO:0019243	10090.ENSMUSP00000113051		hydroxyacyl glutathione hydrolase	Hagh, Glo-2, Glo2, Rsp29; hydroxyacyl glutathione hydrolase
ENSMUSG00000035000	601.459	1.04081	0.254749	4.08563	4.39582e-05	0.00300865	4.35696	2.52163	Dpp4	13482	GO:0033632,GO:0010716,GO:0005102,GO:0042110,GO:0042803,GO:0008236,GO:0030054,GO:0046581,GO:0004252,GO:0045499,GO:0005783,GO:0051234,GO:0001618,GO:0016021,GO:0008233,GO:0002020,GO:0008239,GO:0005794,GO:0030139,GO:0008284,GO:0009986,GO:0005886,GO:0004177,GO:0042802,GO:0036343,GO:0007155,GO:0030027,GO:0002709,GO:0002717,GO:0016020,GO:0016324,GO:0005576,GO:0006508,GO:0042277,GO:0031295,GO:0035641,GO:…	10090.ENSMUSP00000044050		dipeptidylpeptidase 4	Dpp4, Cd26, Dpp-4, THAM; dipeptidylpeptidase 4
ENSMUSG00000021794	8489.29	1.03917	0.233907	4.44265	8.88563e-06	0.00101821	5.05131	2.99216	Glud1	14661	GO:0006520,GO:0005525,GO:0005783,GO:0019899,GO:0005759,GO:0070728,GO:0016639,GO:0004352,GO:0016491,GO:0000166,GO:0005524,GO:0006538,GO:0005739,GO:0005515,GO:0070403,GO:0032024,GO:0043531,GO:0004353,GO:0005737,GO:0072350,GO:0005743,GO:0006541,GO:0010044	10090.ENSMUSP00000022322		glutamate dehydrogenase 1	Glud1, Gdh-X, Glud, Gludl; glutamate dehydrogenase 1
ENSMUSG00000033610	1123.34	1.03711	0.344074	3.01422	0.00257644	0.041725	2.58898	1.3796	Pank1	75735	GO:0031410,GO:0000166,GO:0005768,GO:0005634,GO:0005524,GO:0042803,GO:0016310,GO:0005737,GO:0005829,GO:0015937,GO:0004594,GO:0030118,GO:0055037,GO:0016740,GO:0071944,GO:1905502,GO:0016301	10090.ENSMUSP00000043562		pantothenate kinase 1	Pank1, Pank, Pank1b; pantothenate kinase 1
ENSMUSG00000026712	548.725	1.03708	0.252772	4.10284	4.08104e-05	0.00285786	4.38923	2.54396	Mrc1	17533	GO:0016020,GO:0005768,GO:0006897,GO:0030246,GO:0038023,GO:0009986,GO:0005886,GO:0004888,GO:0038024,GO:0005537,GO:0005515,GO:0010008,GO:0006898,GO:0071222,GO:0016021,GO:0071346,GO:0071353	10090.ENSMUSP00000028045		mannose receptor, C type 1	Mrc1, CD206, MR; mannose receptor, C type 1
ENSMUSG00000050931	462.564	1.03359	0.344284	3.00214	0.00268093	0.042731	2.57171	1.36926	Sgms2	74442	GO:0005887,GO:1905373,GO:0006629,GO:0016021,GO:0002950,GO:0005794,GO:0033188,GO:0047493,GO:0005886,GO:0016301,GO:0030176,GO:0016020,GO:0006665,GO:0046513,GO:0016740,GO:0006686,GO:0030173,GO:0030500,GO:0016310	10090.ENSMUSP00000087713		sphingomyelin synthase 2	Sgms2, 4933405A16Rik, 5133401H06Rik; sphingomyelin synthase 2
ENSMUSG00000018417	2292.1	1.03228	0.274212	3.76454	0.000166857	0.00704996	3.77765	2.15181	Myo1b	17912	GO:0003779,GO:0007015,GO:0048471,GO:0005769,GO:0030175,GO:0051015,GO:0006892,GO:0045177,GO:0016459,GO:0030048,GO:0005903,GO:0000166,GO:0015629,GO:0051017,GO:0005524,GO:0005902,GO:0005886,GO:0031982,GO:0005516,GO:0033572,GO:0005546,GO:0003774,GO:0005547,GO:0005737,GO:0010008,GO:0032588,GO:0071944,GO:0030050,GO:0000146,GO:0005884	10090.ENSMUSP00000018561		myosin IB	Myo1b, MIH-L, MMIa; myosin IB
ENSMUSG00000030737	1073.58	1.0322	0.269156	3.83496	0.000125587	0.00589948	3.90105	2.22919	Slco2b1	101488	GO:0006811,GO:0008514,GO:0016020,GO:0043252,GO:0055085,GO:0009925,GO:0015721,GO:0005887,GO:0016324,GO:0005886,GO:0015711,GO:0015125,GO:0015347,GO:0071718,GO:0016021	10090.ENSMUSP00000032985		solute carrier organic anion transporter family, member 2b1	Slco2b1, OATP-B, OATP2B1, Slc21a9; solute carrier organic anion transporter family, member 2b1
ENSMUSG00000042510	96.8731	1.02862	0.332007	3.09819	0.00194708	0.0346489	2.71062	1.46031	AA986860	212439	GO:0003674,GO:0005886,GO:0005737,GO:0005829,GO:0008150	10090.ENSMUSP00000046172		expressed sequence AA986860	E030025M07, Sarg; expressed sequence AA986860
ENSMUSG00000056938	341.747	1.02468	0.257995	3.97172	7.13546e-05	0.00417622	4.14658	2.37922	Acbd4	67131	GO:0005737,GO:0000062,GO:0006631	10090.ENSMUSP00000024492		acyl-Coenzyme A binding domain containing 4	Acbd4, 2010009P05Rik, 2010015A21Rik; acyl-Coenzyme A binding domain containing 4
ENSMUSG00000026655	316.26	1.02315	0.259681	3.94002	8.14734e-05	0.0045903	4.08898	2.33816	Fam107b	66540	GO:0003674,GO:0005575,GO:0007605	10090.ENSMUSP00000027965		family with sequence similarity 107, member B	Fam107b, 3110001A13Rik; family with sequence similarity 107, member B
ENSMUSG00000032898	543.328	1.02102	0.273221	3.73695	0.000186264	0.0076769	3.72987	2.11481	Fbxo21	231670	GO:0008150,GO:0005575,GO:0003677	10090.ENSMUSP00000035506		F-box protein 21	Fbxo21, 2810425J22Rik; F-box protein 21
ENSMUSG00000023942	891.222	1.02087	0.217914	4.68472	2.80337e-06	0.000463399	5.55232	3.33404	Slc29a1	63959	GO:0005337,GO:0005887,GO:0016021,GO:0015858,GO:0015860,GO:0015862,GO:0005886,GO:0006836,GO:0005326,GO:0032238,GO:0016020,GO:0016324,GO:0016323,GO:0015213,GO:0098810,GO:0030431,GO:0072531,GO:1901642,GO:0015211,GO:0080122,GO:0001504,GO:0060079	10090.ENSMUSP00000131976		solute carrier family 29 (nucleoside transporters), member 1	Slc29a1, 1200014D21Rik, ENT1, mENT1; solute carrier family 29 (nucleoside transporters), member 1
ENSMUSG00000000326	3012.85	1.02067	0.305396	3.34211	0.000831435	0.020516	3.08017	1.68791	Comt	12846	GO:0048609,GO:0051930,GO:0042420,GO:0008168,GO:0008210,GO:0043197,GO:0102938,GO:0005829,GO:0006629,GO:0016021,GO:0048265,GO:0102084,GO:0016036,GO:0007565,GO:0045211,GO:0016206,GO:0005886,GO:0042424,GO:0005739,GO:0050668,GO:0000287,GO:0016020,GO:0032259,GO:0005737,GO:0030425,GO:0042417,GO:0044297,GO:0030424,GO:0009712,GO:0016740,GO:0048662,GO:0035814,GO:0007614,GO:0008171,GO:0045963,GO:0046872,GO:…	10090.ENSMUSP00000111272		catechol-O-methyltransferase	Comt, Comt1, D16Wsu103e, D330014B15Rik; catechol-O-methyltransferase
ENSMUSG00000020123	359.799	1.01931	0.337951	3.01616	0.00255996	0.0416679	2.59177	1.3802	Avpr1a	54140	GO:0031410,GO:0014049,GO:0007621,GO:0005887,GO:0007625,GO:0030307,GO:0010460,GO:0031394,GO:0007204,GO:0016021,GO:0045907,GO:0008217,GO:0003084,GO:0010033,GO:0005768,GO:0032849,GO:0030139,GO:0007165,GO:0008284,GO:0005886,GO:0004930,GO:0042711,GO:0017046,GO:0042713,GO:0045777,GO:0019722,GO:0016020,GO:0051970,GO:0043084,GO:0005000,GO:0042277,GO:0010035,GO:0035815,GO:0001992,GO:0007186,GO:0031894,GO:…	10090.ENSMUSP00000020323		arginine vasopressin receptor 1A	Avpr1a, AVPR, Avpr1, V1a, V1aR; arginine vasopressin receptor 1A
ENSMUSG00000078234	163.456	1.01873	0.279698	3.64227	0.000270248	0.00989775	3.56824	2.00446	Klhdc7a	242721	GO:0016021,GO:0016020	10090.ENSMUSP00000100648		kelch domain containing 7A	Klhdc7a, B230308G19Rik; kelch domain containing 7A
ENSMUSG00000037922	15.5486	1.01683	0.321917	3.15866	0.00158496	0.0301941	2.79998	1.52008	Bank1	242248	GO:0005102,GO:0043274,GO:0048471,GO:0043410,GO:0002020,GO:0050731,GO:0050869,GO:0051898,GO:0007165,GO:1990782,GO:0045947,GO:0009617,GO:0032715,GO:0005515,GO:0035591,GO:0042113	10090.ENSMUSP00000035484		B cell scaffold protein with ankyrin repeats 1	Bank1, A530094C12Rik, AVIEF, BANK; B cell scaffold protein with ankyrin repeats 1
ENSMUSG00000004633	335.706	1.01035	0.310742	3.25142	0.00114829	0.0251512	2.93995	1.59944	Chn2	69993	GO:0005096,GO:0016020,GO:0046872,GO:0007165,GO:0035556,GO:0045202,GO:0043087,GO:0043547	10090.ENSMUSP00000035908		chimerin 2	Chn2, 1700026N20Rik, 4930557O16Rik, ARHGAP3, Bch; chimerin 2
ENSMUSG00000042476	1717.13	1.00451	0.337982	2.97208	0.00295788	0.0451928	2.52902	1.34493	Abcb4	18670	GO:0031410,GO:0055088,GO:0046581,GO:0032782,GO:0005829,GO:0061092,GO:0090555,GO:0016021,GO:0005654,GO:0000166,GO:0015629,GO:0005524,GO:0045332,GO:0005886,GO:0016887,GO:0006855,GO:0099038,GO:0032376,GO:0042626,GO:1903413,GO:0016020,GO:0042910,GO:0140326,GO:0090554,GO:0016324,GO:0005737,GO:0000139,GO:2001140,GO:1901557,GO:0006869,GO:0005925	10090.ENSMUSP00000003717		ATP-binding cassette, sub-family B (MDR/TAP), member 4	Abcb4, Mdr2, Pgy-2, Pgy2, mdr-2; ATP-binding cassette, sub-family B (MDR/TAP), member 4
ENSMUSG00000038267	1104.78	1.00267	0.284276	3.52711	0.000420118	0.0131061	3.37663	1.88253	Slc22a23	73102	GO:0006811,GO:0016020,GO:0055085,GO:0022857,GO:0016021	10090.ENSMUSP00000042742		solute carrier family 22, member 23	Slc22a23, 3110004L20Rik; solute carrier family 22, member 23
ENSMUSG00000010025	795.674	1.00266	0.311874	3.21497	0.00130459	0.02711	2.88452	1.56687	Aldh3a2	11671	GO:0043878,GO:0042803,GO:0005783,GO:0005829,GO:0007422,GO:0006629,GO:0016021,GO:0004028,GO:0046577,GO:0016491,GO:0016620,GO:0042406,GO:0005739,GO:0007417,GO:0004029,GO:0016020,GO:0006631,GO:0033306,GO:0008544,GO:0052814,GO:0000302,GO:0005777,GO:0005737,GO:0046292,GO:0005634,GO:0006714,GO:0005743,GO:0046458,GO:0043231,GO:0050061,GO:0006081	10090.ENSMUSP00000073764		aldehyde dehydrogenase family 3, subfamily A2	Aldh3a2, Ahd-3, Ahd-3r, Ahd3, Ahd3-r, Aldh4, Aldh4-r, FALDH; aldehyde dehydrogenase family 3, subfamily A2
ENSMUSG00000029563	42.3195	1.00266	0.254585	3.9384	8.20263e-05	0.0045903	4.08605	2.33816	Foxp2	114142	GO:0000978,GO:0060013,GO:0042803,GO:0043565,GO:0021702,GO:0030324,GO:0043010,GO:0048745,GO:0000122,GO:0001221,GO:0007519,GO:0042802,GO:0005515,GO:0050679,GO:0021757,GO:0001227,GO:0003677,GO:0021758,GO:0000981,GO:0042297,GO:0071625,GO:0021549,GO:0009790,GO:0006355,GO:0006357,GO:0045892,GO:0005634,GO:0046872,GO:0010467,GO:0050681,GO:0060501,GO:0003700,GO:0040007,GO:0098582,GO:0009791,GO:0048286,GO:…	10090.ENSMUSP00000031545	Fork_head	forkhead box P2	Foxp2, 2810043D05Rik, CAG-16, D0Kist7; forkhead box P2
ENSMUSG00000042213	107.497	1.0009	0.338891	2.95346	0.00314232	0.0472323	2.50275	1.32576	Zfand4	67492	GO:0046872,GO:0003674,GO:0008270,GO:0008150,GO:0005575	10090.ENSMUSP00000108521		zinc finger, AN1-type domain 4	Zfand4, Anubl1; zinc finger, AN1-type domain 4
ENSMUSG00000027765	32.8097	1.00059	0.334055	2.9953	0.00274178	0.0432944	2.56197	1.36357	P2ry1	18441	GO:0001973,GO:0019233,GO:0007193,GO:0005887,GO:0038023,GO:0008360,GO:0010469,GO:0045031,GO:0043270,GO:0007204,GO:0023019,GO:0016021,GO:0045944,GO:0097110,GO:0045211,GO:0000166,GO:0001934,GO:0005524,GO:0007165,GO:0035589,GO:0008347,GO:0005886,GO:0009612,GO:0004930,GO:0005739,GO:0014069,GO:0051100,GO:0046887,GO:0016020,GO:0007200,GO:0016324,GO:0043531,GO:0010700,GO:0016323,GO:0030425,GO:0044297,GO:…	10090.ENSMUSP00000029331		purinergic receptor P2Y, G-protein coupled 1	P2ry1, P2Y1, P2y1r; purinergic receptor P2Y, G-protein coupled 1
ENSMUSG00000036053	486.155	-1.0062	0.247677	-4.06253	4.8544e-05	0.00322051	4.31386	2.49207	Fmnl2	71409	GO:0003779,GO:0031267,GO:0030866,GO:0005829,GO:0005737,GO:0016043,GO:0008360,GO:0022604,GO:0007010,GO:0030036,GO:0051015,GO:0016477	10090.ENSMUSP00000088472		formin-like 2	Fmnl2, 5430425K04Rik, Man; formin-like 2
ENSMUSG00000028776	1175.73	-1.00984	0.275821	-3.66121	0.000251028	0.00944541	3.60028	2.02478	Tinagl1	94242	GO:0005615,GO:0062023,GO:0005764,GO:0006508,GO:0005576,GO:0005201,GO:0005737,GO:0008234,GO:0043236	10090.ENSMUSP00000101620		tubulointerstitial nephritis antigen-like 1	Tinagl1, 1110021J17Rik, AZ-1, AZ1, Arg1, Lcn7, TARP, Tinagl; tubulointerstitial nephritis antigen-like 1
ENSMUSG00000031502	7389.07	-1.01035	0.260491	-3.87863	0.000105044	0.00528051	3.97863	2.27732	Col4a1	12826	GO:0005604,GO:0038063,GO:0071711,GO:0005581,GO:0007528,GO:0061304,GO:0048514,GO:0062023,GO:0001569,GO:0001525,GO:0007420,GO:0005615,GO:0005576,GO:0005587,GO:0048407,GO:0030198,GO:0071230,GO:0005201,GO:0031012,GO:0030020,GO:0061333	10090.ENSMUSP00000033898		collagen, type IV, alpha 1	Col4a1, Bru, Col4a-1, Raw, Svc; collagen, type IV, alpha 1
ENSMUSG00000047407	338.277	-1.01063	0.274097	-3.68714	0.000226792	0.00879603	3.64437	2.05571	Tgif1	21815	GO:0000978,GO:0003682,GO:0048146,GO:0005654,GO:0000122,GO:0008285,GO:0010629,GO:0007368,GO:0005515,GO:1990837,GO:0001227,GO:0003677,GO:0000981,GO:0009953,GO:0038092,GO:0060041,GO:0006355,GO:0008432,GO:0006357,GO:0005634,GO:0010470,GO:0045666,GO:0001843,GO:0070410,GO:0048387	10090.ENSMUSP00000130930	Homeobox	TGFB-induced factor homeobox 1	Tgif1, Tgif; TGFB-induced factor homeobox 1
ENSMUSG00000078763	82.9886	-1.01698	0.30907	-3.29046	0.00100025	0.023099	2.99989	1.63641	Slfn1	20555	GO:0000122,GO:1900477,GO:0008285,GO:2000134,GO:0005634,GO:0001933,GO:0005737,GO:0042130,GO:0005515,GO:0051726	10090.ENSMUSP00000047782		schlafen 1	Slfn1; schlafen 1
ENSMUSG00000003752	196.994	-1.02365	0.316545	-3.23384	0.00122139	0.0259477	2.91315	1.5859	Itpkc	233011	GO:0016607,GO:0000166,GO:0005634,GO:0046854,GO:0005524,GO:0005737,GO:0000828,GO:0008440,GO:0032958,GO:0005515,GO:0016740,GO:0005516,GO:0016301	10090.ENSMUSP00000003850		inositol 1,4,5-trisphosphate 3-kinase C	Itpkc, 9130023N17Rik, IP3K_C; inositol 1,4,5-trisphosphate 3-kinase C
ENSMUSG00000025591	125.19	-1.03078	0.2935	-3.51202	0.000444709	0.0136011	3.35192	1.86643	Tma16	66282	GO:0005634,GO:0003674,GO:0008150,GO:0005730,GO:0005654	10090.ENSMUSP00000026681		translation machinery associated 16	Tma16, 1810029B16Rik; translation machinery associated 16
ENSMUSG00000011877	436.924	-1.03924	0.307964	-3.37455	0.000739377	0.0193492	3.13113	1.71334	Git1	216963	GO:0060996,GO:0005096,GO:0099645,GO:0030054,GO:0045202,GO:0005829,GO:0005856,GO:0045820,GO:0071222,GO:0106015,GO:0099171,GO:0044877,GO:0001771,GO:0097431,GO:0005768,GO:0005813,GO:0071364,GO:0001957,GO:0043005,GO:0048013,GO:0032013,GO:0042802,GO:0048666,GO:0005739,GO:0045454,GO:0005515,GO:0007420,GO:0061743,GO:0032465,GO:2000646,GO:0007626,GO:0008277,GO:0005737,GO:0098794,GO:0042995,GO:2000300,GO:…	10090.ENSMUSP00000037210		GIT ArfGAP 1	Git1, Cat-1, p95Cat; GIT ArfGAP 1
ENSMUSG00000031503	3550.21	-1.04181	0.335955	-3.10103	0.00192847	0.0343581	2.71479	1.46397	Col4a2	12827	GO:0005604,GO:0030198,GO:0005615,GO:0062023,GO:0071560,GO:0005576,GO:0005587,GO:0005201,GO:0038063,GO:0005581,GO:0016525,GO:0031012,GO:0001525,GO:0030020,GO:0006351	10090.ENSMUSP00000033899		collagen, type IV, alpha 2	Col4a2, Col4a-2; collagen, type IV, alpha 2
ENSMUSG00000106019	204.128	-1.0427	0.305609	-3.41188	0.000645158	0.0178078	3.19033	1.74939	Gm43672
ENSMUSG00000023021	86.1005	-1.05086	0.35906	-2.92669	0.00342595	0.0493052	2.46522	1.30711	Cers5	71949	GO:0003677,GO:0030148,GO:0016020,GO:0016410,GO:0050291,GO:0005783,GO:0006665,GO:0046513,GO:0006629,GO:0016740,GO:0016021	10090.ENSMUSP00000023762		ceramide synthase 5	Cers5, 2310081H14Rik, Lass5, Trh4; ceramide synthase 5
ENSMUSG00000025321	28.7525	-1.0517	0.330547	-3.18168	0.00146425	0.0288354	2.83439	1.54007	Itgb8	320910	GO:0010628,GO:0001570,GO:0005102,GO:0009615,GO:0034686,GO:0038023,GO:1901388,GO:0061520,GO:0016021,GO:1990430,GO:0010629,GO:0008305,GO:0009986,GO:0051216,GO:0005886,GO:0060022,GO:0007155,GO:0005178,GO:0016020,GO:0033627,GO:0001573,GO:0006955,GO:0007229,GO:0005925,GO:0045766,GO:0007160,GO:0007179,GO:0016477	10090.ENSMUSP00000026360		integrin beta 8	Itgb8, 4832412O06Rik; integrin beta 8
ENSMUSG00000026404	69.4774	-1.05594	0.252399	-4.18363	2.86889e-05	0.00233305	4.54229	2.63208	Ddx59	67997	GO:0000166,GO:0005634,GO:0004386,GO:0016787,GO:0005524,GO:0046872,GO:0005737,GO:0003724,GO:0003723,GO:0003676	10090.ENSMUSP00000027655		DEAD box helicase 59	Ddx59, 1210002B07Rik, 4833411G06Rik; DEAD box helicase 59
ENSMUSG00000030717	85.9599	-1.06355	0.357838	-2.97216	0.00295712	0.0451928	2.52913	1.34493	Nupr1	56312	GO:0048471,GO:1905897,GO:0003682,GO:1902902,GO:2001244,GO:0008584,GO:0045820,GO:0045786,GO:0003713,GO:0010507,GO:1904691,GO:0043433,GO:0005654,GO:0042771,GO:0008285,GO:0010698,GO:1904036,GO:2000194,GO:0043525,GO:0010667,GO:0035914,GO:0032993,GO:0005515,GO:0048147,GO:0006473,GO:0002526,GO:0010506,GO:0031401,GO:0003677,GO:0045787,GO:1901800,GO:0045171,GO:0005737,GO:1903862,GO:0050680,GO:0009636,GO:…	10090.ENSMUSP00000032961		nuclear protein transcription regulator 1	Nupr1, 2310032H04Rik, Com1, p8; nuclear protein transcription regulator 1
ENSMUSG00000000204	219.599	-1.0711	0.336683	-3.18133	0.00146598	0.0288354	2.83387	1.54007	Slfn4	20558	GO:0003674,GO:0005575,GO:0009617	10090.ENSMUSP00000000208		schlafen 4	Slfn4; schlafen 4
ENSMUSG00000027555	64.9622	-1.07319	0.254318	-4.21988	2.44437e-05	0.00206556	4.61183	2.68496	Car13	71934	GO:0016836,GO:0016829,GO:0046872,GO:0043209,GO:0008270,GO:0043231,GO:0005737,GO:0005829,GO:0006730,GO:0004089	10090.ENSMUSP00000029071		carbonic anhydrase 13	Car13, 2310075C21Rik, Ca13; carbonic anhydrase 13
ENSMUSG00000015501	349.348	-1.07393	0.220565	-4.86898	1.12178e-06	0.000254141	5.95009	3.59492	Hivep2	15273	GO:0000978,GO:0006357,GO:0003677,GO:0005634,GO:0000981,GO:0046872,GO:0005667,GO:0007165,GO:0003700,GO:0001228,GO:0005654,GO:0045944,GO:0006351	10090.ENSMUSP00000015645	zf-C2H2	human immunodeficiency virus type I enhancer binding protein 2	Hivep2, Gm20114, MIBP-1, MIBP1, Schnurri-2, Shn-2; human immunodeficiency virus type I enhancer binding protein 2
ENSMUSG00000027333	107.47	-1.07403	0.328995	-3.26457	0.00109629	0.0245304	2.96007	1.6103	Smox	228608	GO:0016491,GO:0046592,GO:0005634,GO:0046208,GO:0052894,GO:0031965,GO:0052895,GO:0043231,GO:0005737,GO:0005829,GO:0052901,GO:0005654,GO:0006598	10090.ENSMUSP00000105815		spermine oxidase	Smox, B130066H01Rik, PAO, PAOh1, SMO; spermine oxidase
ENSMUSG00000000532	1665.5	-1.07448	0.333087	-3.22581	0.00125617	0.0265005	2.90095	1.57675	Acvr1b	11479	GO:0010628,GO:0005887,GO:0007498,GO:0005829,GO:1901165,GO:0017002,GO:0016021,GO:0034711,GO:0000166,GO:0010629,GO:0071363,GO:0005524,GO:0006468,GO:0007165,GO:0016361,GO:0009986,GO:0004674,GO:0005886,GO:0018107,GO:0005515,GO:0001942,GO:0004675,GO:0048179,GO:0097191,GO:0001701,GO:0016301,GO:0030308,GO:0016020,GO:0032924,GO:0019838,GO:0007399,GO:0038092,GO:0007166,GO:0007178,GO:0004672,GO:0009790,GO:…	10090.ENSMUSP00000000544		activin A receptor, type 1B	Acvr1b, 6820432J04, ALK-4, ActR-IB, ActRIB, Acvrlk4, Alk4, SKR2; activin A receptor, type 1B
ENSMUSG00000028059	387.61	-1.07675	0.328862	-3.27417	0.00105974	0.023962	2.9748	1.62048	Arhgef2	16800	GO:0000902,GO:0007015,GO:0007049,GO:0031410,GO:0002102,GO:0030054,GO:0005856,GO:0043198,GO:0002376,GO:0051092,GO:0005874,GO:0050731,GO:0005794,GO:0071802,GO:2001224,GO:0051301,GO:0008017,GO:0031982,GO:0007026,GO:0014069,GO:0005515,GO:0032760,GO:0000132,GO:0007275,GO:0043025,GO:0007399,GO:0032991,GO:0045087,GO:0035556,GO:0071225,GO:0005737,GO:0005923,GO:0030154,GO:0050768,GO:0031267,GO:0035023,GO:…	10090.ENSMUSP00000029694		rho/rac guanine nucleotide exchange factor (GEF) 2	Arhgef2, GEF, GEF-H1, GEFH1, LFP40, Lbcl1, Lfc, P40, mKIAA0651; rho/rac guanine nucleotide exchange factor (GEF) 2
ENSMUSG00000040528	30.7676	-1.08018	0.269224	-4.01219	6.01571e-05	0.0037424	4.22071	2.42685	Milr1	380732	GO:0098742,GO:0016020,GO:0005887,GO:0005576,GO:0043303,GO:0005886,GO:0033004,GO:0007166,GO:0004888,GO:0005515,GO:0016021	10090.ENSMUSP00000083538		mast cell immunoglobulin like receptor 1	Milr1, Allergin-1, Gm885, Mca32; mast cell immunoglobulin like receptor 1
ENSMUSG00000053070	17.2339	-1.09511	0.343264	-3.19028	0.00142134	0.0284758	2.8473	1.54552	Cfap300	234912	GO:0003674,GO:0005737,GO:0005856,GO:0005575,GO:0008150,GO:0042995	10090.ENSMUSP00000063450		cilia and flagella associated protein 300	Cfap300, 9230110C19Rik; cilia and flagella associated protein 300
ENSMUSG00000010067	187.626	-1.09577	0.287302	-3.81401	0.000136729	0.00621069	3.86414	2.20686	Rassf1	56289	GO:0047485,GO:0007049,GO:0005856,GO:0005874,GO:0031398,GO:0015630,GO:0007165,GO:0042802,GO:1902806,GO:0005515,GO:0006974,GO:0050821,GO:0070507,GO:0035556,GO:0005737,GO:0051726,GO:0031267,GO:0005634,GO:0046872,GO:0007265	10090.ENSMUSP00000010211		Ras association (RalGDS/AF-6) domain family member 1	Rassf1, 123F2, NORE2A, RDA32, REH3P21, Rassf1A, Rassf1B, Rassf1C; Ras association (RalGDS/AF-6) domain family member 1
ENSMUSG00000001120	51.1955	-1.10004	0.338102	-3.25359	0.00113956	0.0250901	2.94326	1.6005	Pcbp3	59093	GO:1990829,GO:0000122,GO:0001227,GO:0003677,GO:0005634,GO:0003729,GO:0005737,GO:0003690,GO:0003723,GO:0003676,GO:0051252,GO:0010468	10090.ENSMUSP00000001148		poly(rC) binding protein 3	Pcbp3, AlphaCP-3; poly(rC) binding protein 3
ENSMUSG00000102748	30.3179	-1.10071	0.313677	-3.50906	0.000449687	0.0137136	3.34709	1.86285	Pcdhgb2	93700	GO:0007155,GO:0016020,GO:0005887,GO:0005515			protocadherin gamma subfamily B, 2	Pcdhgb2; protocadherin gamma subfamily B, 2
ENSMUSG00000044562	257.183	-1.10676	0.291879	-3.79186	0.000149522	0.0066206	3.8253	2.1791	Rasip1	69903	GO:0001570,GO:0048471,GO:0042803,GO:0010507,GO:0005794,GO:0007165,GO:0008284,GO:0033625,GO:0005515,GO:0001525,GO:0032991,GO:0005911,GO:0005737,GO:0043087,GO:0035024,GO:0051020,GO:0031267,GO:0048754,GO:1905709,GO:2000299	10090.ENSMUSP00000062429		Ras interacting protein 1	Rasip1, 1110025D03Rik, 2610025P08Rik, Rain; Ras interacting protein 1
ENSMUSG00000031799	917.521	-1.11	0.31715	-3.49994	0.000465363	0.0139361	3.33221	1.85586	Tpm4	326618	GO:0003779,GO:0007015,GO:0030863,GO:0001725,GO:0015629,GO:0042803,GO:0046872,GO:0002102,GO:0005737,GO:0005856,GO:0006936,GO:0042802,GO:0051015,GO:0046982,GO:0005884	10090.ENSMUSP00000003575		tropomyosin 4	Tpm4, 2610528G24Rik, Tpm4.2, Tpm4.2cy; tropomyosin 4
ENSMUSG00000027276	153.752	-1.12563	0.289723	-3.88521	0.000102242	0.00522471	3.99037	2.28194	Jag1	16449	GO:0010628,GO:0072015,GO:2000737,GO:0030336,GO:0022408,GO:0061444,GO:0061314,GO:0007219,GO:0048018,GO:0045599,GO:0062043,GO:0016021,GO:0045177,GO:0042491,GO:0043010,GO:0032495,GO:0061309,GO:0048839,GO:0045602,GO:0002456,GO:0005886,GO:0007154,GO:0005912,GO:0005515,GO:0001953,GO:0003215,GO:0005112,GO:0045639,GO:0072006,GO:0007275,GO:0001974,GO:0016020,GO:0045747,GO:0016324,GO:0003184,GO:0042127,GO:…	10090.ENSMUSP00000028735		jagged 1	Jag1, ABE2, Gena228, Gsfabe2, Htu, Ozz, Ser-1; jagged 1
ENSMUSG00000038400	138.996	-1.12789	0.337775	-3.33917	0.000840281	0.0207005	3.07558	1.68402	Pmepa1	65112	GO:0050699,GO:0070412,GO:0016020,GO:0005768,GO:0005794,GO:0031901,GO:0030512,GO:0009968,GO:0043231,GO:0010991,GO:0000139,GO:0060394,GO:0005515,GO:0010008,GO:0016021	10090.ENSMUSP00000039950		prostate transmembrane protein, androgen induced 1	Pmepa1, 2210418I02Rik, Erg1.2, N4wbp4, Stag1, Tmepai; prostate transmembrane protein, androgen induced 1
ENSMUSG00000054321	77.1556	-1.12959	0.323717	-3.48942	0.000484064	0.0143007	3.3151	1.84464	Taf4b	72504	GO:0051059,GO:0042789,GO:0005654,GO:0006367,GO:2000648,GO:0006468,GO:0005667,GO:0005515,GO:0005669,GO:0006351,GO:0060261,GO:0003677,GO:0001650,GO:0005737,GO:0016251,GO:0030154,GO:0048477,GO:0006357,GO:0005634,GO:0006366,GO:0007283,GO:0006352,GO:0046982	10090.ENSMUSP00000126909		TATA-box binding protein associated factor 4b	Taf4b, 105kDa, 2610524B04Rik, 4932409F03Rik, TAFII-105, TAFII105, Taf2c2; TATA-box binding protein associated factor 4b
ENSMUSG00000020785	31.0551	-1.12971	0.336847	-3.35378	0.000797161	0.020028	3.09845	1.69836	Camkk1	55984	GO:0032147,GO:0000166,GO:0005634,GO:0005524,GO:0045860,GO:0004683,GO:0016310,GO:0035556,GO:0004674,GO:0005737,GO:0005829,GO:0004672,GO:0016740,GO:0005516,GO:0005654,GO:0006468,GO:0016301	10090.ENSMUSP00000090613		calcium/calmodulin-dependent protein kinase kinase 1, alpha	Camkk1, CaMKKalpha, Camkk, caM-KK_1, caM-KK_alpha, caMKK_1, caMKK_alpha; calcium/calmodulin-dependent protein kinase kinase 1, alpha
ENSMUSG00000025790	254.629	-1.12978	0.201896	-5.59585	2.1954e-08	1.66257e-05	7.65849	4.77922	Slco3a1	108116	GO:0051092,GO:0006811,GO:0008514,GO:0016020,GO:0043252,GO:0035673,GO:0001934,GO:0009925,GO:0055085,GO:0005887,GO:0009986,GO:0016324,GO:0005886,GO:0015711,GO:0015347,GO:0015732,GO:0006857,GO:0016021	10090.ENSMUSP00000026897		solute carrier organic anion transporter family, member 3a1	Slco3a1, 5830414C08Rik, Anr1, MJAM, OATP-D, Slc21a11; solute carrier organic anion transporter family, member 3a1
ENSMUSG00000000184	171.44	-1.14094	0.297485	-3.83527	0.000125424	0.00589948	3.90162	2.22919	Ccnd2	12444	GO:0007049,GO:0097129,GO:1900087,GO:0005829,GO:0016538,GO:0005654,GO:0071481,GO:0000307,GO:0001934,GO:0051301,GO:0008284,GO:0045737,GO:0044772,GO:0005515,GO:0050679,GO:0016020,GO:0031965,GO:0005737,GO:0000785,GO:0005730,GO:0000079,GO:0051726,GO:0043066,GO:0005634,GO:0000082,GO:0007616,GO:0008344,GO:0019901	10090.ENSMUSP00000000188		cyclin D2	Ccnd2, 2600016F06Rik, Vin-1, Vin1, cD2; cyclin D2
ENSMUSG00000032135	387.455	-1.14097	0.35906	-3.17767	0.00148465	0.029014	2.82837	1.53739	Mcam	84004	GO:0005615,GO:0016020,GO:0005634,GO:0001525,GO:0005886,GO:0007157,GO:0007155,GO:0016021,GO:0009897,GO:0030335	10090.ENSMUSP00000034650		melanoma cell adhesion molecule	Mcam, 1-gicerin, CD146, CD149, Muc18, s-endo, s-gicerin; melanoma cell adhesion molecule
ENSMUSG00000042842	90.6799	-1.141	0.285858	-3.99149	6.56603e-05	0.00394118	4.1827	2.40437	Serpinb6b	20708	GO:0005615,GO:0071470,GO:0002020,GO:0005634,GO:0008406,GO:0007605,GO:0005737,GO:0097180,GO:0004867,GO:0010951	10090.ENSMUSP00000105922		serine (or cysteine) peptidase inhibitor, clade B, member 6b	Serpinb6b, NK13, Spi12, ovalbumin; serine (or cysteine) peptidase inhibitor, clade B, member 6b
ENSMUSG00000033538	103.019	-1.14298	0.31762	-3.59858	0.000319954	0.0111512	3.49491	1.95268	Casp4	12363	GO:0035234,GO:0007015,GO:0097200,GO:0006919,GO:0072557,GO:0061702,GO:0005783,GO:0005829,GO:0070269,GO:0042981,GO:0002376,GO:0008233,GO:0097199,GO:0072558,GO:0005886,GO:0016540,GO:0005739,GO:0005515,GO:0004197,GO:0072559,GO:0097169,GO:0016020,GO:0050700,GO:0032991,GO:0045087,GO:0006915,GO:0005576,GO:0006508,GO:0050727,GO:0005737,GO:0032731,GO:0016787,GO:0012501,GO:0006954,GO:0008234,GO:0097153	10090.ENSMUSP00000027012		caspase 4, apoptosis-related cysteine peptidase	Casp4, CASP-11, CASP-4, Casp11, Caspl, ich-3; caspase 4, apoptosis-related cysteine peptidase
ENSMUSG00000020641	361.464	-1.15295	0.348497	-3.30836	0.000938449	0.0221546	3.02759	1.65454	Rsad2	58185	GO:0043367,GO:0009615,GO:0043621,GO:0003824,GO:0005783,GO:0005811,GO:0030278,GO:0051539,GO:0002376,GO:0005794,GO:0045071,GO:0050709,GO:0005739,GO:0034157,GO:0005515,GO:0035710,GO:0016020,GO:0016829,GO:0045087,GO:0051607,GO:2000553,GO:0001650,GO:0034165,GO:0046872,GO:0005741,GO:0005743,GO:0051536,GO:0050778,GO:0005789,GO:0001503	10090.ENSMUSP00000020970		radical S-adenosyl methionine domain containing 2	Rsad2, 2510004L01Rik, SAND, Vig1, cig5; radical S-adenosyl methionine domain containing 2
ENSMUSG00000022385	16.0276	-1.15632	0.369404	-3.13025	0.00174659	0.0319842	2.75781	1.49506	Gtse1	29870	GO:0005874,GO:0015630,GO:0005737,GO:0005856,GO:0008017,GO:0005881	10090.ENSMUSP00000128759		G two S phase expressed protein 1	Gtse1, B99, Gtse-1; G two S phase expressed protein 1
ENSMUSG00000019979	435.212	-1.17061	0.319949	-3.65875	0.000253446	0.0095127	3.59612	2.0217	Apaf1	11783	GO:0006919,GO:0051402,GO:0005829,GO:0042981,GO:0097190,GO:0010659,GO:0030900,GO:0000166,GO:0070059,GO:0005524,GO:0008635,GO:0042802,GO:0007420,GO:0007275,GO:1902510,GO:0071560,GO:0008656,GO:0032991,GO:0006915,GO:0043531,GO:0005737,GO:2001235,GO:0031072,GO:0005634,GO:0097202,GO:0001843,GO:0043293	10090.ENSMUSP00000020157		apoptotic peptidase activating factor 1	Apaf1, 6230400I06Rik, Apaf-1, Apaf1l, fog, mKIAA0413; apoptotic peptidase activating factor 1
ENSMUSG00000021109	2919.27	-1.177	0.383677	-3.06768	0.00215727	0.0372047	2.6661	1.4294	Hif1a	15251	GO:0010628,GO:0000978,GO:0051541,GO:0007595,GO:0048546,GO:0006089,GO:0000122,GO:0031625,GO:0070101,GO:0048661,GO:0071456,GO:2000273,GO:2000378,GO:0016607,GO:0060992,GO:0001947,GO:0000785,GO:0032909,GO:0010468,GO:0046716,GO:2000434,GO:0006357,GO:0045722,GO:0006879,GO:0043065,GO:0002039,GO:0030502,GO:0051879,GO:0032364,GO:1903377,GO:0005829,GO:0019899,GO:0016604,GO:0005654,GO:0044877,GO:0048514,GO:…	10090.ENSMUSP00000021530	Others	hypoxia inducible factor 1, alpha subunit	Hif1a, HIF-1-alpha, HIF1-alpha, HIF1alpha, MOP1, bHLHe78; hypoxia inducible factor 1, alpha subunit
ENSMUSG00000041308	547.609	-1.1801	0.211189	-5.58789	2.29851e-08	1.66257e-05	7.63855	4.77922	Sntb2	20650	GO:0003779,GO:0005874,GO:0016010,GO:0016020,GO:0005794,GO:0005198,GO:0030054,GO:0031410,GO:0032991,GO:0045202,GO:0005737,GO:0005856,GO:0005622,GO:0005886,GO:0005515,GO:0005516,GO:0005654	10090.ENSMUSP00000037324		syntrophin, basic 2	Sntb2, SNT3, SNTL, Snt2; syntrophin, basic 2
ENSMUSG00000059195	21.4494	-1.18344	0.294857	-4.01362	5.97952e-05	0.00373745	4.22333	2.42742	Gm12715
ENSMUSG00000028270	377.784	-1.18652	0.399465	-2.97027	0.00297539	0.045323	2.52646	1.34368	Gbp2	14469	GO:0051879,GO:0003779,GO:0020005,GO:0048471,GO:0031410,GO:0042803,GO:0003924,GO:0005525,GO:0005829,GO:0012506,GO:0019899,GO:0071222,GO:0071346,GO:0005654,GO:0035458,GO:0042832,GO:0000166,GO:0015629,GO:0005794,GO:0019003,GO:0042802,GO:0019955,GO:0016020,GO:0005737,GO:0009617,GO:0030507,GO:0044406,GO:0005634,GO:0016787,GO:0050830	10090.ENSMUSP00000132435		guanylate binding protein 2	Gbp2; guanylate binding protein 2
ENSMUSG00000051444	41.1001	-1.18959	0.363208	-3.27524	0.00105573	0.023962	2.97645	1.62048	Bbs12	241950	GO:0005524,GO:0042995,GO:0042073,GO:0042755,GO:0016887,GO:0005929,GO:0045599,GO:0045494,GO:0051131	10090.ENSMUSP00000052179		Bardet-Biedl syndrome 12 (human)	Bbs12, Gm1805, Gm407, Gm721; Bardet-Biedl syndrome 12 (human)
ENSMUSG00000025986	331.723	-1.19179	0.332396	-3.58544	0.000336514	0.0115407	3.473	1.93777	Slc39a10	227059	GO:0046873,GO:0006811,GO:0016020,GO:0055085,GO:1903615,GO:0005385,GO:0006882,GO:0005887,GO:0002903,GO:0050861,GO:0005886,GO:0030001,GO:0071578,GO:0030890,GO:0016021,GO:0006829	10090.ENSMUSP00000027131		solute carrier family 39 (zinc transporter), member 10	Slc39a10, 2900042E17Rik, 5430433I10, Zip10, mKIAA1265; solute carrier family 39 (zinc transporter), member 10
ENSMUSG00000050953	351.613	-1.19619	0.368292	-3.24794	0.00116244	0.0252763	2.93463	1.59729	Gja1	14609	GO:0010628,GO:0007512,GO:0042311,GO:0010649,GO:0005764,GO:0003294,GO:0016328,GO:0022898,GO:0042981,GO:0097110,GO:0008285,GO:0005768,GO:0042098,GO:0005771,GO:0005922,GO:0022857,GO:0007154,GO:0015075,GO:0051924,GO:0032024,GO:0016020,GO:0001947,GO:0006915,GO:0071467,GO:0030500,GO:0003347,GO:0086075,GO:0061337,GO:1903763,GO:0043231,GO:0035050,GO:0060156,GO:0045732,GO:0042908,GO:0005102,GO:0042110,GO:…	10090.ENSMUSP00000064536		gap junction protein, alpha 1	Gja1, Cnx43, Cx43, Cx43alpha1, Cxnk1, Gja-1, Npm1, connexin43; gap junction protein, alpha 1
ENSMUSG00000060487	40.4803	-1.20453	0.370876	-3.24779	0.00116305	0.0252763	2.9344	1.59729	Samd5	320825	GO:0005737	10090.ENSMUSP00000097648		sterile alpha motif domain containing 5	Samd5, E130306M17Rik; sterile alpha motif domain containing 5
ENSMUSG00000019558	437.138	-1.20478	0.390535	-3.08494	0.00203595	0.0358091	2.69123	1.44601	Slc6a8	102857	GO:0006811,GO:0016020,GO:0035725,GO:0005308,GO:0005887,GO:0015881,GO:0006814,GO:0005309,GO:0006836,GO:0015293,GO:0015220,GO:0071705,GO:0016021	10090.ENSMUSP00000033752		solute carrier family 6 (neurotransmitter transporter, creatine), member 8	Slc6a8, CRT, CRTR, CT1, CTR5, Creat; solute carrier family 6 (neurotransmitter transporter, creatine), member 8
ENSMUSG00000026536	121.965	-1.20985	0.344321	-3.51374	0.00044185	0.0135566	3.35473	1.86785	Ifi211	381308	GO:0016607,GO:0005654,GO:0034399,GO:0035458,GO:0005634,GO:0002218,GO:0032731,GO:0043231,GO:0005829,GO:0009617,GO:0003690,GO:0005730	10090.ENSMUSP00000009340		interferon activated gene 211	Ifi211, A730048F03, Ifi205b, Mnda, ifi-205-B; interferon activated gene 211
ENSMUSG00000001473	737.525	-1.21266	0.379919	-3.19189	0.00141345	0.0284306	2.84972	1.54621	Tubb6	67951	GO:0005874,GO:0000166,GO:0003924,GO:0000278,GO:0000226,GO:0005525,GO:0005737,GO:0005856,GO:0005200,GO:0007017	10090.ENSMUSP00000001513		tubulin, beta 6 class V	Tubb6, 2310057H16Rik; tubulin, beta 6 class V
ENSMUSG00000024235	176.819	-1.21274	0.294913	-4.11219	3.91922e-05	0.00282296	4.4068	2.5493	Map3k8	26410	GO:0007049,GO:0000166,GO:0000287,GO:0004709,GO:0005524,GO:0046872,GO:0002376,GO:0007165,GO:0016310,GO:0004674,GO:0005737,GO:0005829,GO:0004672,GO:0016740,GO:0006468,GO:0016301	10090.ENSMUSP00000025078		mitogen-activated protein kinase kinase kinase 8	Map3k8, Cot, Cot/Tpl2, Est, Estf, Tpl-2, Tpl2, c-COT; mitogen-activated protein kinase kinase kinase 8
ENSMUSG00000026103	330.254	-1.22237	0.343429	-3.5593	0.000371839	0.0123073	3.42965	1.90984	Gls	14660	GO:0051289,GO:0001967,GO:0016787,GO:0006543,GO:0002087,GO:0006537,GO:0005737,GO:0004359,GO:0042802,GO:0005739,GO:0006541,GO:0005515,GO:0007268,GO:0090461	10090.ENSMUSP00000110158		glutaminase	Gls, 6330442B14, B230365M23Rik; glutaminase
ENSMUSG00000113136	25.3521	-1.2275	0.398943	-3.07689	0.00209171	0.0365565	2.6795	1.43704	Gm19951	105245440				predicted gene, 19951
ENSMUSG00000021701	141.329	-1.23079	0.418701	-2.93953	0.00328708	0.0480854	2.48319	1.31799	Plk2	20620	GO:0005856,GO:0032092,GO:0044877,GO:0000166,GO:0005524,GO:0005813,GO:0005814,GO:0004674,GO:0010508,GO:0090050,GO:0043008,GO:0016525,GO:0060292,GO:0007613,GO:0016301,GO:0032465,GO:0061000,GO:0046599,GO:0005737,GO:0030425,GO:0048167,GO:0000785,GO:2000773,GO:0004672,GO:0071866,GO:0018105,GO:0016740,GO:0042995,GO:0032486,GO:0060291,GO:0043066,GO:0005634,GO:0000082,GO:0000278,GO:0016310,GO:0007265,GO:…	10090.ENSMUSP00000022212		polo like kinase 2	Plk2, Snk; polo like kinase 2
ENSMUSG00000021493	253.368	-1.23236	0.377933	-3.2608	0.00111098	0.0247129	2.95429	1.60708	Pdlim7	67399	GO:0003779,GO:0001725,GO:0031941,GO:0005856,GO:0005654,GO:0015629,GO:0030018,GO:0005912,GO:0005515,GO:0007275,GO:0061061,GO:0001726,GO:0005737,GO:0045669,GO:0030154,GO:0007507,GO:0046872,GO:0051371,GO:0005925,GO:0030036,GO:0001503	10090.ENSMUSP00000047173		PDZ and LIM domain 7	Pdlim7, LMP; PDZ and LIM domain 7
ENSMUSG00000104344	17.9473	-1.23286	0.33667	-3.66193	0.000250324	0.00944241	3.6015	2.02492	Gm38077
ENSMUSG00000047497	42.7701	-1.23939	0.393583	-3.14899	0.00163836	0.0308616	2.78559	1.51058	Adamts12	239337	GO:2001113,GO:1901509,GO:0032331,GO:0043931,GO:0008233,GO:0006029,GO:0051603,GO:0071356,GO:0071347,GO:1902203,GO:0005576,GO:0050727,GO:0071773,GO:1902548,GO:0030198,GO:0002062,GO:0030199,GO:0008237,GO:0030167,GO:0046872,GO:0016787,GO:0004222,GO:0007160,GO:0031012,GO:0016477,GO:0001503	10090.ENSMUSP00000057796		a disintegrin-like and metallopeptidase (reprolysin type) with thrombospondin type 1 motif, 12	Adamts12, ADAMTS-12; a disintegrin-like and metallopeptidase (reprolysin type) with thrombospondin type 1 motif, 12
ENSMUSG00000072244	18.894	-1.24058	0.387735	-3.19956	0.0013764	0.0281061	2.86126	1.5512	Trim6	94088	GO:0010628,GO:0010800,GO:0043123,GO:2000737,GO:0042803,GO:0005829,GO:0002720,GO:0005654,GO:0051092,GO:0035458,GO:0032496,GO:0010629,GO:0060340,GO:0045071,GO:0031647,GO:0010508,GO:0042802,GO:0005515,GO:0002230,GO:1990782,GO:0045087,GO:0008270,GO:0005737,GO:0010994,GO:0016740,GO:0010468,GO:0045892,GO:0098586,GO:0033138,GO:0005634,GO:0046596,GO:0046872,GO:0061630,GO:0030674,GO:2000679,GO:0032880,GO:…	10090.ENSMUSP00000095782		tripartite motif-containing 6	Trim6, C430046K18Rik, D7Ertd684e; tripartite motif-containing 6
ENSMUSG00000020077	595.792	-1.24926	0.335623	-3.7222	0.000197492	0.00803029	3.70445	2.09527	Srgn	19073	GO:0005764,GO:0033364,GO:0030141,GO:0098685,GO:0140507,GO:0099175,GO:0005794,GO:0098978,GO:0005515,GO:0042588,GO:0005615,GO:0006915,GO:0005576,GO:0033363,GO:0000139,GO:0033382,GO:0033371,GO:0033373,GO:0042629,GO:0050804,GO:0031214,GO:0001818,GO:0099091,GO:0016485,GO:0005518,GO:0030502	10090.ENSMUSP00000125622		serglycin	Srgn, Prg, Prg1, Sgc; serglycin
ENSMUSG00000028633	436.637	-1.25866	0.390974	-3.21929	0.00128509	0.0269228	2.89107	1.56988	Ctps	51797	GO:0006241,GO:0019856,GO:0097268,GO:0000166,GO:0042100,GO:0005524,GO:0003883,GO:0016874,GO:0042098,GO:0005737,GO:0042802,GO:0006541,GO:0002376,GO:0006221	10090.ENSMUSP00000030381		cytidine 5'-triphosphate synthase	Ctps, Ctps1; cytidine 5'-triphosphate synthase
ENSMUSG00000043263	105.581	-1.26388	0.339264	-3.72537	0.000195032	0.00795165	3.70989	2.09954	Ifi209	236312	GO:0035458,GO:0003690,GO:0005634,GO:0002218	10090.ENSMUSP00000061900		interferon activated gene 209	Ifi209, 4930422C14, Ifix, Pyhin-1, Pyhin1; interferon activated gene 209
ENSMUSG00000070639	69.2011	-1.26898	0.271342	-4.67668	2.9156e-06	0.000469164	5.53527	3.32868	Lrrc8b	433926	GO:0006811,GO:0016020,GO:0005225,GO:0098656,GO:0005887,GO:0005783,GO:0005737,GO:0005886,GO:0034702,GO:0016021	10090.ENSMUSP00000108327		leucine rich repeat containing 8 family, member B	Lrrc8b, 2210408K08Rik, Ta-lrrp, mKIAA0231; leucine rich repeat containing 8 family, member B
ENSMUSG00000032033	27.3111	-1.2767	0.408525	-3.12515	0.00177717	0.0323095	2.75027	1.49067	Barx2	12023	GO:0000977,GO:0003682,GO:0014902,GO:0005829,GO:0043565,GO:0005654,GO:0000122,GO:0015629,GO:0005794,GO:0005667,GO:0001228,GO:0005515,GO:1990837,GO:0003677,GO:0000981,GO:0006355,GO:0006357,GO:0005634,GO:0001502,GO:0042637,GO:0003700,GO:0045944	10090.ENSMUSP00000112314	Homeobox	BarH-like homeobox 2	Barx2, 2310006E12Rik, Barx2b; BarH-like homeobox 2
ENSMUSG00000076431	94.0037	-1.28909	0.309171	-4.1695	3.05274e-05	0.00242301	4.51531	2.61564	Sox4	20677	GO:0000978,GO:0048485,GO:0035019,GO:0071333,GO:0060412,GO:0001841,GO:0021782,GO:0043516,GO:0005654,GO:0030217,GO:2000761,GO:0003357,GO:0008285,GO:0001501,GO:0005667,GO:0031647,GO:0090263,GO:0008284,GO:0060548,GO:0005739,GO:0005515,GO:0001228,GO:0003215,GO:0014009,GO:0032024,GO:0000976,GO:0042593,GO:0050821,GO:0002328,GO:0003677,GO:1990837,GO:0000981,GO:0045727,GO:0003183,GO:0009653,GO:0021510,GO:…	10090.ENSMUSP00000100013	HMG	SRY (sex determining region Y)-box 4	Sox4, Sox-4; SRY (sex determining region Y)-box 4
ENSMUSG00000057335	506.404	-1.28981	0.286712	-4.49863	6.8393e-06	0.000847961	5.16499	3.07162	Cep170	545389	GO:0120103,GO:0005874,GO:0072686,GO:0005813,GO:0005814,GO:0005737,GO:0005829,GO:0005856,GO:0008150,GO:0005515	10090.ENSMUSP00000059562		centrosomal protein 170	Cep170, 4933426L22Rik, A330004A13Rik; centrosomal protein 170
ENSMUSG00000020682	42.0329	-1.29565	0.334021	-3.87894	0.000104914	0.00528051	3.97917	2.27732	Mmp28	118453	GO:0030198,GO:0005615,GO:0010760,GO:0030574,GO:0004222,GO:0005737	10090.ENSMUSP00000021020		matrix metallopeptidase 28 (epilysin)	Mmp28, D130023P12; matrix metallopeptidase 28 (epilysin)
ENSMUSG00000025602	29.5757	-1.29826	0.409639	-3.16927	0.00152823	0.0294677	2.81581	1.53065	Zfp202	80902	GO:0000122,GO:0000978,GO:0001227,GO:0006357,GO:0000981,GO:0005694,GO:0016604,GO:0005730	10090.ENSMUSP00000026693	zf-C2H2	zinc finger protein 202	Zfp202, C130037E22Rik, Znf202; zinc finger protein 202
ENSMUSG00000010751	41.0608	-1.29848	0.372535	-3.48553	0.000491172	0.01442	3.30877	1.84104	Tnfrsf22	79202	GO:0016020,GO:0002020,GO:0045121,GO:0005794,GO:0043065,GO:0005576,GO:0009986,GO:0005829,GO:0005886,GO:0042802,GO:1902042,GO:0036462,GO:0045569,GO:0005515,GO:0016021,GO:0009897	10090.ENSMUSP00000075018		tumor necrosis factor receptor superfamily, member 22	Tnfrsf22, 2810028K06Rik, C130035G06Rik, SOBa, Tnfrh2, Tnfrsf1al2, mDcTrailr2; tumor necrosis factor receptor superfamily, member 22
ENSMUSG00000037465	751.787	-1.3034	0.417591	-3.12124	0.00180093	0.0326629	2.7445	1.48595	Klf10	21847	GO:0000978,GO:0035019,GO:0005515,GO:0001228,GO:0042752,GO:1990837,GO:0003677,GO:0000981,GO:0030282,GO:0009267,GO:0006355,GO:0006357,GO:0045892,GO:0005634,GO:0046872,GO:0045672,GO:0048511,GO:0007623,GO:0001046,GO:0045944	10090.ENSMUSP00000073690	zf-C2H2	Kruppel-like factor 10	Klf10, EGR[a], Egral, Gdnfif, TIEG-1, Tieg, Tieg1, mGIF; Kruppel-like transcription factor 10
ENSMUSG00000037872	84.5118	-1.32511	0.322561	-4.10808	3.98967e-05	0.00282482	4.39906	2.54901	Ackr1	13349	GO:0032642,GO:0016020,GO:0005768,GO:0007165,GO:0006954,GO:0019956,GO:0070098,GO:0004930,GO:0007186,GO:0016021,GO:0019957	10090.ENSMUSP00000045134		atypical chemokine receptor 1 (Duffy blood group)	Ackr1, CCBP1, CD234, Darc, Dfy, ESTM35, FY, GPD; atypical chemokine receptor 1 (Duffy blood group)
ENSMUSG00000043421	169.154	-1.32537	0.435082	-3.04626	0.00231708	0.0391607	2.63506	1.40715	Hilpda	69573	GO:0035425,GO:0005102,GO:0005615,GO:0010884,GO:0001819,GO:0016020,GO:0005576,GO:0008284,GO:0009986,GO:0005811,GO:0030141,GO:0016021,GO:0005654	10090.ENSMUSP00000060791		hypoxia inducible lipid droplet associated	Hilpda, 2310016C08Rik, Hig2; hypoxia inducible lipid droplet associated
ENSMUSG00000026473	5184.55	-1.33094	0.455467	-2.92214	0.00347635	0.0496069	2.45888	1.30446	Glul	14645	GO:1904749,GO:0016874,GO:0003824,GO:0005783,GO:0005829,GO:0043204,GO:0030145,GO:0043679,GO:0000166,GO:0005524,GO:0005791,GO:0043209,GO:1903670,GO:0043005,GO:0005886,GO:0042802,GO:0005739,GO:0019706,GO:0005515,GO:0006542,GO:0000287,GO:0001525,GO:0050679,GO:0032024,GO:0019676,GO:0016020,GO:0018345,GO:0032991,GO:0045503,GO:0051968,GO:0005737,GO:0042254,GO:0008283,GO:0044297,GO:0097386,GO:0010594,GO:…	10090.ENSMUSP00000083375		glutamate-ammonia ligase (glutamine synthetase)	Glul, GS, Glns; glutamate-ammonia ligase (glutamine synthetase)
ENSMUSG00000033581	78.3595	-1.3329	0.342821	-3.88803	0.000101061	0.00518187	3.99542	2.28551	Igf2bp2	319765	GO:0051028,GO:0003723,GO:0005634,GO:0003729,GO:0007399,GO:0005737,GO:0005829,GO:0005856,GO:0006417,GO:0048027,GO:0003676,GO:0051252,GO:0003730,GO:0010468	10090.ENSMUSP00000097629		insulin-like growth factor 2 mRNA binding protein 2	Igf2bp2, C330012H03Rik, IMP-2, Imp2, Neilsen; insulin-like growth factor 2 mRNA binding protein 2
ENSMUSG00000040328	32.402	-1.33563	0.386593	-3.45487	0.000550566	0.0158353	3.25919	1.80037	Olfr56	18356	GO:0016020,GO:0007165,GO:0007608,GO:0005886,GO:0004930,GO:0007186,GO:0004984,GO:0016021,GO:0050896	10090.ENSMUSP00000136647		olfactory receptor 56	Or2v1, IF7, MOR276-1, Olfr56; olfactory receptor family 2 subfamily V member 1
ENSMUSG00000040711	191.136	-1.33641	0.30846	-4.33253	1.47408e-05	0.00144786	4.83148	2.83927	Sh3pxd2b	268396	GO:0010628,GO:0016176,GO:0002102,GO:0030054,GO:0010314,GO:0040018,GO:0051496,GO:0060378,GO:0072657,GO:0042169,GO:0001501,GO:0045600,GO:0042554,GO:1904888,GO:0070273,GO:0001654,GO:1904179,GO:0002051,GO:0005737,GO:0035091,GO:0030154,GO:0042995,GO:0007507,GO:0060348,GO:0060612,GO:0048705,GO:0080025,GO:0006801,GO:0022617,GO:0071800,GO:0032266	10090.ENSMUSP00000044276		SH3 and PX domains 2B	Sh3pxd2b, G431001E03Rik, TSK4, Tks4, fad49; SH3 and PX domains 2B
ENSMUSG00000037613	199.022	-1.33763	0.453899	-2.94697	0.003209	0.0475876	2.49363	1.32251	Tnfrsf23	79201	GO:0045121,GO:0005829,GO:0031362,GO:0097192,GO:0002020,GO:0005794,GO:0009986,GO:0005031,GO:0005886,GO:0042802,GO:0005515,GO:0016020,GO:0032872,GO:0097049,GO:0031265,GO:0097527,GO:0006924,GO:0043066,GO:1902042,GO:0031225,GO:0009897,GO:2001269	10090.ENSMUSP00000116742		tumor necrosis factor receptor superfamily, member 23	Tnfrsf23, SOB, TNFRSFH23, Tnfrh1, Tnfrsf1al1, mDcTRAILR1, mSOB; tumor necrosis factor receptor superfamily, member 23
ENSMUSG00000070691	18.7682	-1.34202	0.38845	-3.45482	0.000550666	0.0158353	3.25911	1.80037	Runx3	12399	GO:0000978,GO:0030182,GO:0000977,GO:0001503,GO:0071559,GO:0005829,GO:0045786,GO:0030097,GO:0005654,GO:0000122,GO:0005524,GO:2001238,GO:0006468,GO:0031069,GO:0042826,GO:0005515,GO:0001222,GO:0043378,GO:0031175,GO:0048469,GO:1990837,GO:0003677,GO:0000981,GO:0007411,GO:0043371,GO:0045595,GO:0005737,GO:0000785,GO:0050680,GO:0005730,GO:0006355,GO:0046332,GO:0002062,GO:0006357,GO:0032609,GO:0045893,GO:…	10090.ENSMUSP00000050353	Runt	runt related transcription factor 3	Runx3, AML2, Cbfa3, Pebp2a3, Rx3; runt related transcription factor 3
ENSMUSG00000026773	1655.54	-1.34281	0.419825	-3.19851	0.0013814	0.0281061	2.85968	1.5512	Pfkfb3	170768	GO:0005829,GO:0004331,GO:0003873,GO:0006003,GO:0005654	10090.ENSMUSP00000110495		6-phosphofructo-2-kinase/fructose-2,6-biphosphatase 3	Pfkfb3, E330010H22Rik, iPFK-2, uPFK-2; 6-phosphofructo-2-kinase/fructose-2,6-biphosphatase 3
ENSMUSG00000013974	23.9623	-1.359	0.346388	-3.92335	8.73262e-05	0.00470184	4.05886	2.32773	Mcemp1	69189	GO:0016020,GO:0042802,GO:0005575,GO:0008150,GO:0016021	10090.ENSMUSP00000014118		mast cell expressed membrane protein 1	Mcemp1, 1810033B17Rik; mast cell expressed membrane protein 1
ENSMUSG00000037239	31.0476	-1.35995	0.413929	-3.28548	0.00101809	0.0233969	2.99221	1.63084	Spred3	101809	GO:0070373,GO:0016020,GO:0030512,GO:0005173,GO:0010719,GO:0005886,GO:1902747,GO:0009966,GO:0043409,GO:0019901,GO:0007275	10090.ENSMUSP00000046216		sprouty-related EVH1 domain containing 3	Spred3, D130060H24Rik, Spred-3; sprouty-related EVH1 domain containing 3
ENSMUSG00000004609	116.519	-1.36285	0.378242	-3.60311	0.000314434	0.0110608	3.50247	1.95621	Cd33	12489	GO:0016021,GO:0005654,GO:0150102,GO:0098609,GO:0005794,GO:0032717,GO:0009986,GO:0019903,GO:0002765,GO:0005886,GO:0032720,GO:0007155,GO:0016020,GO:0030246,GO:0033691,GO:0005777,GO:0050714,GO:0051926,GO:0032691,GO:1903615,GO:0009897	10090.ENSMUSP00000004728		CD33 antigen	Cd33, Siglec-3, gp67; CD33 molecule
ENSMUSG00000026558	633.476	-1.36502	0.320768	-4.25547	2.08614e-05	0.00183097	4.68066	2.73732	Uck2	80914	GO:0000166,GO:0005524,GO:0004849,GO:0016310,GO:0043231,GO:0005737,GO:0005829,GO:0042802,GO:0044206,GO:0005515,GO:0016740,GO:0019206,GO:0016301	10090.ENSMUSP00000027839		uridine-cytidine kinase 2	Uck2, TSA903, UK, UMK, Umpk; uridine-cytidine kinase 2
ENSMUSG00000034765	44.7976	-1.37006	0.352848	-3.88285	0.000103239	0.00525788	3.98616	2.27919	Dusp5	240672	GO:0004721,GO:0008330,GO:0045892,GO:0017018,GO:0035335,GO:0005634,GO:0017017,GO:0001706,GO:0016311,GO:0120277,GO:0005737,GO:0035970,GO:0004725,GO:0016791,GO:0043409,GO:0008138,GO:0004722,GO:0045906	10090.ENSMUSP00000047900		dual specificity phosphatase 5	Dusp5, Gm337; dual specificity phosphatase 5
ENSMUSG00000000078	586.66	-1.37077	0.428515	-3.19888	0.00137962	0.0281061	2.86024	1.5512	Klf6	23849	GO:0000978,GO:0005829,GO:0005654,GO:0019221,GO:0001228,GO:1990837,GO:0003677,GO:0000981,GO:0001650,GO:0005737,GO:0003690,GO:0005730,GO:0006357,GO:0005634,GO:0046872,GO:0043231,GO:0003700,GO:1905205,GO:0045944	10090.ENSMUSP00000000080	zf-C2H2	Kruppel-like factor 6	Klf6, BCD1, CPBP, Copeb, FM2, FM6, Ierepo1, Ierepo3, Zf9; Kruppel-like transcription factor 6
ENSMUSG00000030247	441.239	-1.37247	0.253505	-5.41395	6.16489e-08	3.2731e-05	7.21007	4.48504	Kcnj8	16523	GO:0016021,GO:0042383,GO:0098915,GO:1990573,GO:0032496,GO:0005524,GO:0005886,GO:0005242,GO:0005739,GO:1902282,GO:0006813,GO:0019829,GO:0006811,GO:0043330,GO:0016020,GO:0017098,GO:0098662,GO:0005244,GO:0051607,GO:0030016,GO:0034765,GO:0007507,GO:0015272,GO:0043231,GO:0008282	10090.ENSMUSP00000032374		potassium inwardly-rectifying channel, subfamily J, member 8	Kcnj8, Kir6.1, gnite, slmbr, sltr, uKATP-1; potassium inwardly-rectifying channel, subfamily J, member 8
ENSMUSG00000022893	1098.94	-1.37529	0.399484	-3.44267	0.000575995	0.0163816	3.23958	1.78564	Adamts1	11504	GO:0005604,GO:0031410,GO:0001542,GO:1900087,GO:1904754,GO:1904707,GO:0008233,GO:0010976,GO:0062023,GO:0008201,GO:0005515,GO:0016525,GO:0005576,GO:0001822,GO:0006508,GO:0008270,GO:0060347,GO:0030198,GO:0008237,GO:0046872,GO:0016787,GO:0004222,GO:0031012	10090.ENSMUSP00000023610		a disintegrin-like and metallopeptidase (reprolysin type) with thrombospondin type 1 motif, 1	Adamts1, ADAM-TS1, ADAMTS, ADAMTS-1, C3-C5, METH-1, METH1; a disintegrin-like and metallopeptidase (reprolysin type) with thrombospondin type 1 motif, 1
ENSMUSG00000073599	121.798	-1.37609	0.467513	-2.94343	0.00324593	0.047893	2.48866	1.31973	Ecscr	68545	GO:0016020,GO:1901800,GO:0006915,GO:0043231,GO:0005737,GO:0005829,GO:0005886,GO:0006935,GO:0030154,GO:0016525,GO:0001525,GO:0016021,GO:0005654,GO:2000353,GO:0007275	10090.ENSMUSP00000095223		endothelial cell surface expressed chemotaxis and apoptosis regulator	Ecscr, 1110006O17Rik, ARIA; endothelial cell surface expressed chemotaxis and apoptosis regulator
ENSMUSG00000017002	1164.5	-1.37697	0.449429	-3.06383	0.00218526	0.0373987	2.6605	1.42714	Slpi	20568	GO:0019731,GO:0003729,GO:0019899,GO:0002376,GO:0035821,GO:0032091,GO:0032496,GO:0005794,GO:0045071,GO:0005515,GO:0030414,GO:0004867,GO:0005615,GO:0003677,GO:0045087,GO:0005576,GO:0006955,GO:0042742,GO:0004866,GO:0010466	10090.ENSMUSP00000104992		secretory leukocyte peptidase inhibitor	Slpi, ALP; secretory leukocyte peptidase inhibitor
ENSMUSG00000031904	242.667	-1.38021	0.377821	-3.65308	0.000259109	0.00967724	3.58652	2.01425	Slc7a6	330836	GO:0006865,GO:0015297,GO:0003333,GO:0016020,GO:0055085,GO:1990822,GO:0015822,GO:0043231,GO:0005886,GO:0022857,GO:0015179,GO:0015174,GO:0016021	10090.ENSMUSP00000034378		solute carrier family 7 (cationic amino acid transporter, y+ system), member 6	Slc7a6, LAT-2, LAT3, y+LAT-2; solute carrier family 7 (cationic amino acid transporter, y+ system), member 6
ENSMUSG00000020547	248.919	-1.38204	0.341046	-4.05234	5.07073e-05	0.00333477	4.29493	2.47693	Bzw2	66912	GO:0007399,GO:0006446,GO:0005737,GO:0030154,GO:0007275	10090.ENSMUSP00000020856		basic leucine zipper and W2 domains 2	Bzw2, 1110001I24Rik, 5mp1, Bdm2, HSPC028; basic leucine zipper and W2 domains 2
ENSMUSG00000040451	1320.65	-1.38724	0.247766	-5.59897	2.15624e-08	1.66257e-05	7.6663	4.77922	Sgms1	208449	GO:0010628,GO:0005887,GO:2001237,GO:0005783,GO:0006629,GO:0016021,GO:0002950,GO:0005794,GO:0033188,GO:0047493,GO:0005886,GO:0016301,GO:0030176,GO:0016020,GO:0006915,GO:0006665,GO:0046513,GO:0016740,GO:0006686,GO:0000138,GO:0030173,GO:0005634,GO:0016310,GO:0006954	10090.ENSMUSP00000117336		sphingomyelin synthase 1	Sgms1, 9530058O11Rik, Mob, Sms1, Sor1, Tmem23; sphingomyelin synthase 1
ENSMUSG00000020407	113.782	-1.39092	0.268016	-5.18971	2.1062e-07	8.15366e-05	6.6765	4.08865	Upp1	22271	GO:0003824,GO:0005829,GO:0046050,GO:0005654,GO:0004850,GO:0047847,GO:0042802,GO:0006249,GO:0006218,GO:0009032,GO:0016763,GO:0005737,GO:0016740,GO:0046079,GO:0009116,GO:0009166,GO:0006220,GO:0046108,GO:0046074,GO:0044206,GO:0006248,GO:0016757	10090.ENSMUSP00000020677		uridine phosphorylase 1	Upp1, UPase, UdRPase, Up, Upp; uridine phosphorylase 1
ENSMUSG00000020431	258.746	-1.39223	0.472072	-2.94919	0.00318611	0.0475277	2.49674	1.32305	Adcy1	432530	GO:0005887,GO:0006171,GO:0004016,GO:0098685,GO:0016849,GO:0016021,GO:0000166,GO:0005524,GO:0098978,GO:0005886,GO:0007190,GO:0014069,GO:0042752,GO:0005516,GO:0016020,GO:0016829,GO:0032793,GO:0035556,GO:0008294,GO:0005737,GO:0007409,GO:2000300,GO:0007189,GO:0150076,GO:0050804,GO:0099061,GO:0005634,GO:0007616,GO:0046872,GO:0009190,GO:0048511,GO:1900273,GO:0098686	10090.ENSMUSP00000020706		adenylate cyclase 1	Adcy1, AC1, D11Bwg1392e, I-AC, brl; adenylate cyclase 1
ENSMUSG00000021461	169.188	-1.40351	0.373476	-3.75798	0.000171291	0.00719928	3.76627	2.14271	Fancc	14088	GO:0006281,GO:0002262,GO:0007276,GO:0034599,GO:0005634,GO:0036297,GO:0006289,GO:0043240,GO:0007281,GO:0005829,GO:0005737,GO:0019430,GO:0000785,GO:0048854,GO:0006513,GO:0097150,GO:0006974	10090.ENSMUSP00000072788		Fanconi anemia, complementation group C	Fancc, Facc; Fanconi anemia, complementation group C
ENSMUSG00000022126	144.493	-1.40732	0.397159	-3.54347	0.000394904	0.0127908	3.40351	1.8931	Acod1	16365	GO:0071393,GO:0071222,GO:0071346,GO:0002376,GO:0002760,GO:2000379,GO:0050728,GO:0034144,GO:0035458,GO:0006952,GO:0032496,GO:0032088,GO:0047613,GO:0005739,GO:0032480,GO:0071356,GO:0045824,GO:0016829,GO:0045087,GO:0071347,GO:0051607,GO:0009617,GO:0034136,GO:0072573,GO:0071219,GO:0007566,GO:0006954	10090.ENSMUSP00000022722		aconitate decarboxylase 1	Acod1, CAD, Irg1; aconitate decarboxylase 1
ENSMUSG00000111394	60.2534	-1.41478	0.451418	-3.13408	0.00172394	0.0318522	2.76348	1.49686	Gm49759
ENSMUSG00000028978	220.53	-1.41533	0.36022	-3.92907	8.52759e-05	0.00469048	4.06917	2.32878	Nos3	18127	GO:0003785,GO:0003779,GO:0010628,GO:0005901,GO:0051879,GO:0045121,GO:0050661,GO:0020037,GO:0001542,GO:0002028,GO:0005829,GO:0005856,GO:0012506,GO:0045296,GO:0060412,GO:0045177,GO:0030324,GO:0010181,GO:0050660,GO:0003100,GO:0014740,GO:0008285,GO:0016491,GO:0032496,GO:0042383,GO:0045776,GO:0005794,GO:0097110,GO:0007165,GO:0034617,GO:0070168,GO:0071260,GO:0005886,GO:0043536,GO:0019430,GO:0005739,GO:…	10090.ENSMUSP00000030834		nitric oxide synthase 3, endothelial cell	Nos3, 2310065A03Rik, Nos-3, eNOS, ecNOS; nitric oxide synthase 3, endothelial cell
ENSMUSG00000014773	73.2424	-1.41978	0.429892	-3.30265	0.00095776	0.0224447	3.01874	1.64889	Dll1	13388	GO:0010628,GO:0021693,GO:1903672,GO:0061314,GO:0003323,GO:0042491,GO:0097110,GO:0008285,GO:0007154,GO:0005112,GO:0016020,GO:0007399,GO:0001947,GO:0030857,GO:0034351,GO:0045807,GO:0031410,GO:0046331,GO:0045121,GO:0030155,GO:0016021,GO:0060853,GO:0001757,GO:0007368,GO:0098773,GO:2000726,GO:0072583,GO:0005912,GO:0005515,GO:0072006,GO:0001701,GO:0048665,GO:0021510,GO:0097102,GO:0030154,GO:0042472,GO:…	10090.ENSMUSP00000014917		delta like canonical Notch ligand 1	Dll1, Delta1; delta like canonical Notch ligand 1
ENSMUSG00000032192	35.0165	-1.42457	0.431374	-3.30241	0.000958565	0.0224447	3.01838	1.64889	Gnb5	14697	GO:0005096,GO:0036367,GO:0001750,GO:0005829,GO:0007165,GO:0043209,GO:0005886,GO:0043547,GO:0005515,GO:0031682,GO:0016020,GO:0032991,GO:0005737,GO:0044297,GO:0007186,GO:1990603,GO:0001917,GO:0005634,GO:0098793,GO:0032794,GO:0051087,GO:0007212,GO:0030159,GO:0005834,GO:1901386	10090.ENSMUSP00000076155		guanine nucleotide binding protein (G protein), beta 5	Gnb5, GBS, Gbeta5, Hg2e, flr; guanine nucleotide binding protein (G protein), beta 5
ENSMUSG00000025161	107.143	-1.43304	0.381372	-3.7576	0.000171548	0.00719928	3.76562	2.14271	Slc16a3	80879	GO:0016020,GO:0055085,GO:0015129,GO:0031965,GO:0005887,GO:0015718,GO:0008028,GO:0016324,GO:0005886,GO:0015293,GO:0016323,GO:0016328,GO:0022857,GO:0035879,GO:0016021	10090.ENSMUSP00000068854		solute carrier family 16 (monocarboxylic acid transporters), member 3	Slc16a3, Mct3, Mct4; solute carrier family 16 (monocarboxylic acid transporters), member 3
ENSMUSG00000026074	1046.24	-1.44364	0.298726	-4.83266	1.34724e-06	0.000287018	5.87056	3.54209	Map4k4	26921	GO:0043408,GO:0048812,GO:0004111,GO:0000166,GO:0005524,GO:0004674,GO:0051549,GO:0008017,GO:0043547,GO:0005515,GO:0120183,GO:0016301,GO:0035556,GO:0046328,GO:0005737,GO:0004672,GO:0000165,GO:0016740,GO:0030335,GO:0051894,GO:0043066,GO:0032014,GO:0005925,GO:0016310,GO:0046330,GO:0006468	10090.ENSMUSP00000126961		mitogen-activated protein kinase kinase kinase kinase 4	Map4k4, 9430080K19Rik, HGK, Nik; mitogen-activated protein kinase kinase kinase kinase 4
ENSMUSG00000042265	63.0456	-1.44425	0.465187	-3.10466	0.00190497	0.0340597	2.72011	1.46776	Trem1	58217	GO:0002367,GO:0038023,GO:0002376,GO:0070945,GO:0001954,GO:0016021,GO:0030593,GO:0097110,GO:0072672,GO:0001816,GO:0010666,GO:0005886,GO:0032602,GO:0002526,GO:0016020,GO:0045087,GO:0002250,GO:0010759,GO:0016477	10090.ENSMUSP00000038636		triggering receptor expressed on myeloid cells 1	Trem1; triggering receptor expressed on myeloid cells 1
ENSMUSG00000017734	21.2774	-1.45305	0.451559	-3.21785	0.00129156	0.0269823	2.88889	1.56892	Dbndd2	52840	GO:0005737,GO:0003674,GO:0006469	10090.ENSMUSP00000104973		dysbindin (dystrobrevin binding protein 1) domain containing 2	Dbndd2, 1110017A21Rik, 2900022J10Rik, D2Bwg0891e, Nkip, R74724; dysbindin (dystrobrevin binding protein 1) domain containing 2
ENSMUSG00000048120	264.681	-1.46718	0.448065	-3.27449	0.00105851	0.023962	2.9753	1.62048	Entpd1	12495	GO:0005604,GO:0102487,GO:0008021,GO:0102485,GO:0016021,GO:0017111,GO:0000166,GO:0005524,GO:0009986,GO:0043005,GO:0005886,GO:0042802,GO:0102490,GO:0016887,GO:0014069,GO:0004382,GO:0043025,GO:0005615,GO:0009181,GO:0016020,GO:0033602,GO:0009134,GO:0043262,GO:0097060,GO:0102491,GO:2001170,GO:0016323,GO:0045134,GO:0007186,GO:0102489,GO:0102486,GO:0016787,GO:0046032,GO:0030168,GO:0102488,GO:0009897,GO:…	10090.ENSMUSP00000107850		ectonucleoside triphosphate diphosphohydrolase 1	Entpd1, 2610206B08Rik, Cd39, E130009M23Rik, NTPDase-1; ectonucleoside triphosphate diphosphohydrolase 1
ENSMUSG00000034593	57.9864	-1.47566	0.504559	-2.92466	0.00344835	0.0493938	2.46239	1.30633	Myo5a	17918	GO:0003779,GO:0005764,GO:0001750,GO:0030141,GO:0030048,GO:0043473,GO:0051643,GO:0043025,GO:0016020,GO:0042438,GO:0030424,GO:0099566,GO:0032400,GO:0031267,GO:0099089,GO:0150103,GO:0000146,GO:1904960,GO:0030318,GO:0032433,GO:0048306,GO:0005783,GO:0005829,GO:0042642,GO:0051015,GO:0044877,GO:0016192,GO:0000166,GO:0015629,GO:0005794,GO:0005882,GO:0043005,GO:0015031,GO:0042802,GO:0005515,GO:0043008,GO:…	10090.ENSMUSP00000116028		myosin VA	Myo5a, 9630007J19Rik, Dbv, MVa, Myo5, MyoVA, Sev-1, d, d-120J, flail, flr; myosin VA
ENSMUSG00000059824	38.8704	-1.47644	0.486176	-3.03685	0.00239067	0.0400457	2.62148	1.39744	Dbp	13170	GO:1990837,GO:0000977,GO:0000978,GO:0003677,GO:0006357,GO:0005634,GO:0000981,GO:0048511,GO:0006355,GO:0003700,GO:0007623,GO:0001228,GO:0090575,GO:0005654,GO:0045944	10090.ENSMUSP00000079693	TF_bZIP	D site albumin promoter binding protein	Dbp; D site albumin promoter binding protein
ENSMUSG00000048534	16.0664	-1.47881	0.463749	-3.18883	0.00142852	0.028544	2.84511	1.54449	Jaml	270152	GO:0005654,GO:0072672,GO:0016020,GO:0042803,GO:0030054,GO:0035696,GO:0007157,GO:0005886,GO:0005923,GO:0050839,GO:0046629,GO:0007155,GO:0060054,GO:0002376,GO:0050900,GO:0016021,GO:0030593,GO:0005178	10090.ENSMUSP00000052033		junction adhesion molecule like	Jaml, AMICA, Amica1, Crea7, Gm638; junction adhesion molecule like
ENSMUSG00000044258	246.625	-1.48173	0.360161	-4.11408	3.88735e-05	0.00281913	4.41035	2.54988	Ctla2a	13024	GO:0050728,GO:0005615,GO:0005764,GO:0005576,GO:0010955,GO:0030425,GO:0004197,GO:0051603,GO:0045589	10090.ENSMUSP00000021880		cytotoxic T lymphocyte-associated protein 2 alpha	Ctla2a, Ctla-2a; cytotoxic T lymphocyte-associated protein 2 alpha
ENSMUSG00000023805	160.629	-1.48341	0.419949	-3.53237	0.000411855	0.0129786	3.38526	1.88677	Synj2	20975	GO:0048471,GO:0030054,GO:0046855,GO:0046856,GO:0045202,GO:0005856,GO:0031315,GO:0006629,GO:0003723,GO:0042578,GO:0034595,GO:0043679,GO:0004445,GO:0005886,GO:0017124,GO:0048312,GO:0007420,GO:0016020,GO:0005737,GO:0042995,GO:0004439,GO:0098793,GO:0016787,GO:0030165,GO:0005881,GO:0032587,GO:0052744,GO:0003676,GO:0048488	10090.ENSMUSP00000079164		synaptojanin 2	Synj2, SJ2, mKIAA0348; synaptojanin 2
ENSMUSG00000063873	16.2273	-1.48388	0.455159	-3.26012	0.00111363	0.0247354	2.95326	1.60668	Slc24a3	94249	GO:0010628,GO:0006874,GO:0006816,GO:0005887,GO:0016021,GO:0010629,GO:0035725,GO:0005886,GO:0006814,GO:0006813,GO:0006811,GO:0015297,GO:0016020,GO:0055085,GO:0006812,GO:0030282,GO:0015293,GO:0071805,GO:0071944,GO:0070588,GO:0005262,GO:0008273	10090.ENSMUSP00000105634		solute carrier family 24 (sodium/potassium/calcium exchanger), member 3	Slc24a3, NCKX3; solute carrier family 24 (sodium/potassium/calcium exchanger), member 3
ENSMUSG00000021765	346.286	-1.48446	0.360283	-4.12028	3.78417e-05	0.00278344	4.42203	2.55542	Fst	14313	GO:0030510,GO:0043616,GO:0038102,GO:0030509,GO:0000122,GO:0042475,GO:0001501,GO:0031069,GO:0032926,GO:0007275,GO:0007276,GO:0005615,GO:0008585,GO:0005576,GO:0005737,GO:0002244,GO:0030154,GO:0045596,GO:0005634,GO:0051798,GO:0007389,GO:0043395,GO:0048185	10090.ENSMUSP00000022287		follistatin	Fst, FS; follistatin
ENSMUSG00000115518	6.00708	-1.49656	0.501125	-2.98641	0.00282275	0.0440807	2.54933	1.35575	Gm10791	100038614	GO:0005575,GO:0003674,GO:0009611			predicted gene 10791
ENSMUSG00000028480	119.778	-1.50531	0.309738	-4.85995	1.17416e-06	0.000261182	5.93027	3.58306	Glipr2	384009	GO:0005615,GO:0016020,GO:0042803,GO:0005794,GO:0010718,GO:0005576,GO:0070374,GO:0000139,GO:0010634	10090.ENSMUSP00000030202		GLI pathogenesis-related 2	Glipr2, 5730414A08Rik, GAPR-1; GLI pathogenesis-related 2
ENSMUSG00000035085	11.3045	-1.50734	0.463464	-3.25232	0.00114466	0.0251312	2.94132	1.59979	1700020L24Rik	66330	GO:0003674,GO:0005575,GO:0008150	10090.ENSMUSP00000042098		RIKEN cDNA 1700020L24 gene	1700020L24Rik; RIKEN cDNA 1700020L24 gene
ENSMUSG00000043079	1182.64	-1.50966	0.327228	-4.61347	3.95999e-06	0.00057595	5.40231	3.23962	Synpo	104027	GO:0003779,GO:0099170,GO:0001725,GO:0099588,GO:0030054,GO:0051492,GO:0043197,GO:0045202,GO:0005829,GO:0005856,GO:0098685,GO:0098886,GO:0008542,GO:0032233,GO:0015629,GO:0030018,GO:0098978,GO:0030865,GO:0097444,GO:0005737,GO:0030425,GO:0005923,GO:0030424,GO:0048169,GO:0042995,GO:0071944,GO:1905355,GO:0005634	10090.ENSMUSP00000095174		synaptopodin	Synpo, 9030217H17Rik, 9130229N11, 9330140I15Rik; synaptopodin
ENSMUSG00000063060	48.2915	-1.51497	0.497889	-3.04279	0.00234394	0.0393938	2.63005	1.40457	Sox7	20680	GO:0000978,GO:0043565,GO:0008285,GO:1990837,GO:0000976,GO:0003677,GO:0000981,GO:0001706,GO:0009653,GO:0005737,GO:0030154,GO:0006355,GO:0043280,GO:0006357,GO:0045892,GO:0045893,GO:0005634,GO:0060828,GO:0003700	10090.ENSMUSP00000078597	HMG	SRY (sex determining region Y)-box 7	Sox7; SRY (sex determining region Y)-box 7
ENSMUSG00000022952	314.418	-1.51625	0.447428	-3.3888	0.000701982	0.01876	3.15367	1.72677	Runx1	12394	GO:0005604,GO:0000978,GO:0000977,GO:0030182,GO:0042803,GO:0001503,GO:0032526,GO:1903431,GO:0060216,GO:1990841,GO:0030097,GO:0005654,GO:0048663,GO:0002318,GO:0045944,GO:0000122,GO:0008285,GO:0001223,GO:0001501,GO:0005524,GO:0048666,GO:0031069,GO:0032743,GO:0071336,GO:0001228,GO:0001222,GO:0005515,GO:0007417,GO:0043378,GO:0030099,GO:0002667,GO:0001701,GO:1990837,GO:0000976,GO:0001889,GO:0003677,GO:…	10090.ENSMUSP00000023673	Runt	runt related transcription factor 1	Runx1, AML1, CBF-alpha-2, Cbfa2, Pebp2a2, Pebpa2b; runt related transcription factor 1
ENSMUSG00000034675	246.94	-1.52075	0.355787	-4.27434	1.91706e-05	0.00177899	4.71736	2.74983	Dbn1	56320	GO:0045773,GO:0003779,GO:0007015,GO:0048471,GO:0048812,GO:0030054,GO:0030175,GO:0043197,GO:1902897,GO:0005856,GO:1902737,GO:0043198,GO:0010811,GO:0051015,GO:0051489,GO:0030833,GO:0060076,GO:0010976,GO:0030426,GO:0045211,GO:0015629,GO:0032507,GO:0140661,GO:0051220,GO:0099524,GO:0032232,GO:0098978,GO:0005886,GO:0008092,GO:0014069,GO:0005515,GO:0030427,GO:0030027,GO:0031915,GO:0061003,GO:0090327,GO:…	10090.ENSMUSP00000021950		drebrin 1	Dbn1; drebrin 1
ENSMUSG00000015652	25.0987	-1.53278	0.482191	-3.17879	0.00147893	0.0289791	2.83005	1.53792	Steap1	70358	GO:0055072,GO:0006811,GO:0016491,GO:0016020,GO:0005768,GO:0046872,GO:0052851,GO:0005886,GO:0008823,GO:0016021,GO:0016723,GO:0098706,GO:0015677	10090.ENSMUSP00000015796		six transmembrane epithelial antigen of the prostate 1	Steap1, 2410007B19Rik, Prss24, Steap; six transmembrane epithelial antigen of the prostate 1
ENSMUSG00000026821	169.85	-1.54051	0.282845	-5.44649	5.13741e-08	2.98878e-05	7.28926	4.52451	Ralgds	19730	GO:0005634,GO:0030695,GO:0007165,GO:0005829,GO:0005737,GO:0005886,GO:0007265,GO:0007264,GO:0043547,GO:0005515,GO:0005085,GO:0005903	10090.ENSMUSP00000097812		ral guanine nucleotide dissociation stimulator	Ralgds, Gnds, Rgds, mKIAA1308; ral guanine nucleotide dissociation stimulator
ENSMUSG00000022987	29.8332	-1.54371	0.432651	-3.56802	0.000359684	0.0119837	3.44408	1.92141	Zfp641	239652	GO:0000978,GO:0006357,GO:0003677,GO:0005634,GO:0000981,GO:0046872,GO:0005829,GO:0005654,GO:0006355	10090.ENSMUSP00000133212	zf-C2H2	zinc finger protein 641	Zfp641, 9930016F01Rik, Znf641; zinc finger protein 641
ENSMUSG00000021838	80.4527	-1.54446	0.493357	-3.13051	0.00174504	0.0319842	2.7582	1.49506	Samd4	74480	GO:0000289,GO:0003729,GO:0045727,GO:0030054,GO:0042995,GO:0030371,GO:0001650,GO:0005737,GO:0005829,GO:0043005,GO:0045202,GO:0017148,GO:0006417,GO:0043488,GO:0003723,GO:0000932	10090.ENSMUSP00000022386		sterile alpha motif domain containing 4	Samd4, 1700024G08Rik, 1700111L17Rik, 4933436G17Rik, Samd4a, Smaug, Smaug1, sunk; sterile alpha motif domain containing 4
ENSMUSG00000063160	57.5283	-1.54966	0.493378	-3.14092	0.00168415	0.03145	2.77362	1.50238	Numbl	18223	GO:0019221,GO:0050775,GO:0034332,GO:0021670,GO:0007275,GO:0007399,GO:0021849,GO:0030900,GO:0005737,GO:0007405,GO:0007409,GO:0050769,GO:0019538	10090.ENSMUSP00000078245		numb-like	Numbl, nbl; numb-like
ENSMUSG00000020572	4770.2	-1.55159	0.49814	-3.11476	0.00184094	0.0332292	2.73496	1.47848	Nampt	59027	GO:0051770,GO:0030054,GO:0003824,GO:0014916,GO:0005829,GO:0009435,GO:0032922,GO:0010507,GO:0000166,GO:0001774,GO:0048661,GO:0005886,GO:0042802,GO:0047280,GO:0016607,GO:0005615,GO:0004514,GO:0005576,GO:0005737,GO:2000773,GO:0016740,GO:0005125,GO:1901363,GO:0019363,GO:0005634,GO:0048511,GO:0007623,GO:0016757,GO:0045944	10090.ENSMUSP00000020886		nicotinamide phosphoribosyltransferase	Nampt, 1110035O14Rik, NAmPRTase, Pbef, Pbef1, Visfatin; nicotinamide phosphoribosyltransferase
ENSMUSG00000055994	24.9627	-1.55467	0.463244	-3.35605	0.000790645	0.0200209	3.10202	1.69852	Nod2	257632	GO:0003779,GO:0046658,GO:0043123,GO:0060585,GO:0005856,GO:0042981,GO:0002720,GO:0051092,GO:0032733,GO:0050731,GO:0032088,GO:0009986,GO:0032760,GO:0043410,GO:0016020,GO:0071225,GO:0034136,GO:0032731,GO:0070431,GO:0032755,GO:0050766,GO:0051879,GO:0051770,GO:0005829,GO:0019899,GO:0044877,GO:0050871,GO:0000166,GO:0032695,GO:0005794,GO:0007165,GO:0071608,GO:0032720,GO:0032735,GO:0005515,GO:0002253,GO:…	10090.ENSMUSP00000050538		nucleotide-binding oligomerization domain containing 2	Nod2, ACUG, BLAU, CD, Card15, F830032C23Rik, IBD1, Nlrc2; nucleotide-binding oligomerization domain containing 2
ENSMUSG00000034640	645.447	-1.56142	0.41652	-3.74872	0.000177738	0.00740626	3.75022	2.1304	Tiparp	99929	GO:0001570,GO:0003950,GO:0008210,GO:0030097,GO:1990404,GO:0048745,GO:0048008,GO:0010629,GO:0060325,GO:0008209,GO:0070213,GO:0140289,GO:0008585,GO:0001822,GO:0006471,GO:0016740,GO:0006807,GO:0008152,GO:0071407,GO:0005634,GO:0048705,GO:0046872,GO:0045732,GO:0060021,GO:0009791,GO:0000987,GO:0016757	10090.ENSMUSP00000048051		TCDD-inducible poly(ADP-ribose) polymerase	Tiparp, ARTD14, PARP7; TCDD-inducible poly(ADP-ribose) polymerase
ENSMUSG00000027435	980.837	-1.57403	0.385501	-4.08308	4.44431e-05	0.00301456	4.3522	2.52078	Cd93	17064	GO:0031410,GO:0016020,GO:0098609,GO:0030246,GO:0001849,GO:0009986,GO:0005509,GO:0005886,GO:0007155,GO:0016021	10090.ENSMUSP00000096876		CD93 antigen	Cd93, 6030404G09Rik, AA4.1, C1qr1, C1qrp, Ly68; CD93 antigen
ENSMUSG00000029373	70.3455	-1.58067	0.349184	-4.52676	5.98961e-06	0.000767786	5.2226	3.11476	Pf4	56744	GO:0045236,GO:0030595,GO:0071222,GO:0030593,GO:0042832,GO:0006952,GO:0062023,GO:0031091,GO:0031982,GO:0070098,GO:0008201,GO:0048248,GO:0005615,GO:0032991,GO:0061844,GO:0005576,GO:0005737,GO:0006935,GO:0005125,GO:0008009,GO:0006955,GO:0030168,GO:0006954,GO:0065003	10090.ENSMUSP00000031320		platelet factor 4	Pf4, Cxcl4, Scyb4; platelet factor 4
ENSMUSG00000037868	19.1627	-1.58388	0.464638	-3.40884	0.000652398	0.0178898	3.18549	1.74739	Egr2	13654	GO:0000978,GO:0003682,GO:0021660,GO:0035904,GO:0061665,GO:0030278,GO:0042552,GO:0043565,GO:0021666,GO:0021665,GO:0016925,GO:0005654,GO:0031625,GO:0014040,GO:0021569,GO:0035284,GO:0035914,GO:0001228,GO:0005515,GO:0031643,GO:0061629,GO:0000976,GO:1990837,GO:0003677,GO:0000981,GO:0014037,GO:0005737,GO:0016740,GO:0006355,GO:0021612,GO:0006611,GO:0006357,GO:0008045,GO:0045444,GO:0045893,GO:0005634,GO:…	10090.ENSMUSP00000041053	zf-C2H2	early growth response 2	Egr2, Egr-2, Krox-20, Krox20, NGF1-B, Zfp-25, Zfp-6; early growth response 2
ENSMUSG00000030278	420.851	-1.5908	0.525257	-3.02862	0.00245674	0.0407323	2.60964	1.39006	Cidec	14311	GO:0006869,GO:0005634,GO:0034389,GO:0006915,GO:0005783,GO:0005829,GO:0005811,GO:0042981,GO:0097194	10090.ENSMUSP00000032416		cell death-inducing DFFA-like effector c	Cidec, CIDE-3, Fsp27; cell death-inducing DFFA-like effector c
ENSMUSG00000030878	61.0079	-1.59379	0.495326	-3.21766	0.00129241	0.0269823	2.8886	1.56892	Cdr2	12585	GO:0005737,GO:0003674,GO:0008150	10090.ENSMUSP00000033169		cerebellar degeneration-related 2	Cdr2; cerebellar degeneration-related 2
ENSMUSG00000036136	61.014	-1.59746	0.461643	-3.46038	0.000539415	0.0156306	3.26808	1.80602	Fam110c	104943	GO:0005874,GO:0005634,GO:0060491,GO:0005938,GO:0005737,GO:0005856,GO:0051897,GO:0043014,GO:0030335	10090.ENSMUSP00000041563		family with sequence similarity 110, member C	Fam110c, 9030611O19Rik; family with sequence similarity 110, member C
ENSMUSG00000031861	23.3688	-1.60105	0.541196	-2.95835	0.00309289	0.0466546	2.50964	1.33111	Lpar2	53978	GO:0019222,GO:0043410,GO:0099059,GO:0030139,GO:0009986,GO:0098978,GO:0030165,GO:0005737,GO:0005886,GO:0004930,GO:0007186,GO:0035025,GO:0007189	10090.ENSMUSP00000128261		lysophosphatidic acid receptor 2	Lpar2, Edg4, IPA2, LPA2; lysophosphatidic acid receptor 2
ENSMUSG00000060568	16.8264	-1.61261	0.519954	-3.10144	0.00192581	0.0343512	2.71539	1.46406	Fam78b	226610	GO:0003674,GO:0005575,GO:0008150	10090.ENSMUSP00000131620		family with sequence similarity 78, member B	Fam78b, C030014K22Rik, C030020L09Rik; family with sequence similarity 78, member B
ENSMUSG00000044244	111.492	-1.6225	0.554494	-2.9261	0.0034324	0.0493052	2.4644	1.30711	Il20rb	213208	GO:0019221,GO:0032733,GO:0032703,GO:0032753,GO:0042015,GO:0050863,GO:0005887,GO:0002765,GO:0001808,GO:0004896,GO:0002437,GO:0032689,GO:0042130,GO:0048873	10090.ENSMUSP00000096057		interleukin 20 receptor beta	Il20rb, Fndc6, Gm186, Il20R2; interleukin 20 receptor beta
ENSMUSG00000117869	20.7185	-1.62288	0.528815	-3.06889	0.00214852	0.0371837	2.66786	1.42965	Snhg4	100503380				small nucleolar RNA host gene 4
ENSMUSG00000040606	36.9594	-1.6237	0.536998	-3.02367	0.00249728	0.0409811	2.60253	1.38742	Kazn	71529	GO:0001533,GO:0016607,GO:0005634,GO:0030054,GO:0005737,GO:0005829,GO:0005856,GO:0031424,GO:0005654,GO:0030057	10090.ENSMUSP00000038835		kazrin, periplakin interacting protein	Kazn, 2310007B04Rik, 9030409G11Rik, Kaz, Kazrin; kazrin, periplakin interacting protein
ENSMUSG00000001131	311.826	-1.63421	0.548355	-2.98019	0.00288066	0.044553	2.54051	1.35112	Timp1	21857	GO:0005604,GO:0071492,GO:0043086,GO:0008083,GO:0010033,GO:0002020,GO:0051045,GO:0001775,GO:0008284,GO:0030414,GO:0008191,GO:0010951,GO:0005615,GO:0005576,GO:0008270,GO:2001044,GO:0034097,GO:0004857,GO:0005125,GO:0043066,GO:1901164,GO:0046872,GO:1905049,GO:0002248,GO:0009725,GO:0031012,GO:0010466	10090.ENSMUSP00000009530		tissue inhibitor of metalloproteinase 1	Timp1, Clgi, EPA, TIMP-1, TPA-S1, Timp; tissue inhibitor of metalloproteinase 1
ENSMUSG00000106874	144.507	-1.6378	0.522313	-3.13567	0.00171463	0.0318167	2.76583	1.49734	Gm20186
ENSMUSG00000038059	54.7878	-1.64749	0.381019	-4.32389	1.53299e-05	0.00148641	4.81446	2.82786	Smim3	106878	GO:0016020,GO:0042802,GO:0005575,GO:0008150,GO:0016021	10090.ENSMUSP00000039285		small integral membrane protein 3	Smim3, 2010002N04Rik, Nid67, cI-41; small integral membrane protein 3
ENSMUSG00000027408	48.7399	-1.66298	0.523823	-3.17469	0.00149996	0.0292001	2.82392	1.53462	Cpxm1	56264	GO:0005615,GO:0004181,GO:0008237,GO:0046872,GO:0016787,GO:0006518,GO:0005576,GO:0006508,GO:0008270,GO:0016485,GO:0004180,GO:0008233	10090.ENSMUSP00000028897		carboxypeptidase X 1 (M14 family)	Cpxm1, Cpx-1, Cpx1, Cpxm; carboxypeptidase X 1 (M14 family)
ENSMUSG00000109005	15.2453	-1.66464	0.494034	-3.36949	0.00075308	0.0194887	3.12316	1.71022	Gm45221
ENSMUSG00000054675	311.279	-1.66889	0.488082	-3.41928	0.000627867	0.0174259	3.20213	1.75881	Tmem119	231633	GO:0010628,GO:1903012,GO:0001649,GO:0005783,GO:0016021,GO:0048515,GO:0045779,GO:0001934,GO:0005886,GO:0005515,GO:0030501,GO:0016020,GO:0005737,GO:0001958,GO:0045669,GO:0030154,GO:0033690,GO:0031214,GO:0007283,GO:0010832,GO:0001503	10090.ENSMUSP00000070551		transmembrane protein 119	Tmem119, obif; transmembrane protein 119
ENSMUSG00000035373	117.154	-1.67652	0.220589	-7.60018	2.95715e-14	2.23649e-10	13.5291	9.65043	Ccl7	20306	GO:0031726,GO:0048247,GO:0008360,GO:2000503,GO:0071346,GO:0030593,GO:0043547,GO:0070098,GO:0008201,GO:0007010,GO:0031727,GO:0002548,GO:0071361,GO:0071356,GO:0005615,GO:0071347,GO:0005576,GO:0070374,GO:0007186,GO:0006935,GO:0005125,GO:0030335,GO:0008009,GO:0006955,GO:0006954,GO:0048245,GO:0048020	10090.ENSMUSP00000021011		chemokine (C-C motif) ligand 7	Ccl7, MCP-3, Scya7, fic, marc, mcp3; chemokine (C-C motif) ligand 7
ENSMUSG00000024486	45.1068	-1.68241	0.477002	-3.52704	0.000420232	0.0131061	3.37651	1.88253	Hbegf	15200	GO:0005887,GO:0051545,GO:0030307,GO:0048018,GO:0038134,GO:0008016,GO:0038135,GO:0016021,GO:0008083,GO:0060326,GO:0050731,GO:0048661,GO:0008284,GO:0009986,GO:0051549,GO:0005154,GO:0005886,GO:0008201,GO:0001525,GO:0001832,GO:0005615,GO:0016020,GO:0007173,GO:0030297,GO:0005576,GO:0051897,GO:0035313,GO:0045741,GO:0030335,GO:0090303,GO:0016477	10090.ENSMUSP00000025363		heparin-binding EGF-like growth factor	Hbegf, Dtr, Dts, Hegfl; heparin-binding EGF-like growth factor
ENSMUSG00000027398	242.576	-1.68676	0.430968	-3.91388	9.0825e-05	0.00482042	4.04179	2.31692	Il1b	16176	GO:0010628,GO:0035234,GO:0043123,GO:0010718,GO:0005764,GO:2000173,GO:0070498,GO:0030141,GO:0050996,GO:0019221,GO:0051092,GO:0000122,GO:0008285,GO:0097192,GO:0001934,GO:0046627,GO:2001240,GO:0034116,GO:0010829,GO:0051781,GO:0033092,GO:0005125,GO:0050995,GO:0043065,GO:0035176,GO:0043507,GO:0045917,GO:0032755,GO:0050766,GO:0070164,GO:0031410,GO:0045833,GO:0050729,GO:0001660,GO:0007204,GO:0030593,GO:…	10090.ENSMUSP00000028881		interleukin 1 beta	Il1b, IL-1beta, Il-1b; interleukin 1 beta
ENSMUSG00000098132	25.2429	-1.69225	0.453625	-3.7305	0.0001911	0.00781236	3.71874	2.10722	Rassf10	78748	GO:0007399,GO:0003674,GO:2000179,GO:0007165,GO:0005737,GO:0005856,GO:0005575,GO:0050769	10090.ENSMUSP00000138103		Ras association (RalGDS/AF-6) domain family (N-terminal) member 10	Rassf10, 4632411J06Rik; Ras association (RalGDS/AF-6) domain family (N-terminal) member 10
ENSMUSG00000056498	59.393	-1.6966	0.405045	-4.18867	2.80594e-05	0.00230667	4.55192	2.63702	Tmem154	320782	GO:0016020,GO:0003674,GO:0008150,GO:0005575,GO:0016021	10090.ENSMUSP00000103310		transmembrane protein 154	Tmem154, 9930117H01Rik; transmembrane protein 154
ENSMUSG00000054779	9.13974	-1.70897	0.572347	-2.9859	0.00282745	0.0440807	2.54861	1.35575	Fgf2os
ENSMUSG00000000628	170.187	-1.71531	0.511227	-3.35528	0.000792842	0.0200209	3.10081	1.69852	Hk2	15277	GO:1904925,GO:0003824,GO:0005829,GO:0004340,GO:0016529,GO:0004396,GO:0000166,GO:0006096,GO:0019158,GO:0005524,GO:0005813,GO:0072655,GO:0005886,GO:0046835,GO:0005739,GO:0001678,GO:0046324,GO:2000378,GO:0016301,GO:0016020,GO:0005536,GO:0072656,GO:0005737,GO:0016773,GO:0008865,GO:0016740,GO:1990830,GO:0008152,GO:0035795,GO:0051156,GO:0006002,GO:0016310,GO:0005741,GO:0005975,GO:0002931,GO:0043231,GO:…	10090.ENSMUSP00000000642		hexokinase 2	Hk2, HKII; hexokinase 2
ENSMUSG00000061048	94.2996	-1.71954	0.38988	-4.41043	1.03165e-05	0.00110672	4.98647	2.95596	Cdh3	12560	GO:0010628,GO:0060901,GO:0030054,GO:0007156,GO:0045296,GO:0043568,GO:0048023,GO:0016021,GO:0032773,GO:0098609,GO:0090263,GO:0005886,GO:0031424,GO:0005912,GO:0007155,GO:0016020,GO:0005737,GO:1902910,GO:0001895,GO:0016342,GO:0010838,GO:0098742,GO:0046872,GO:0022405,GO:0005509,GO:0051796,GO:0032912	10090.ENSMUSP00000079613		cadherin 3	Cdh3, Cadp, Cdhp, P-cadherin, Pcad; cadherin 3
ENSMUSG00000028862	305.308	-1.72427	0.470449	-3.66517	0.000247177	0.00934701	3.60699	2.02933	Map3k6	53608	GO:0000287,GO:0000166,GO:0004709,GO:0033554,GO:0005524,GO:0046872,GO:0016310,GO:0004674,GO:0004672,GO:0005515,GO:0016740,GO:0006468,GO:0016301	10090.ENSMUSP00000030677		mitogen-activated protein kinase kinase kinase 6	Map3k6, Ask2, MAPKKK6, MEKK6; mitogen-activated protein kinase kinase kinase 6
ENSMUSG00000028885	23.8682	-1.73442	0.453266	-3.82649	0.000129982	0.00599425	3.88612	2.22226	Smpdl3b	100340	GO:0034122,GO:0006629,GO:0002376,GO:0050728,GO:0005886,GO:0046466,GO:0005515,GO:0045824,GO:0016042,GO:0005615,GO:0016020,GO:0008081,GO:0006685,GO:0016798,GO:0045087,GO:0005576,GO:0008270,GO:0008152,GO:0046872,GO:0016787,GO:0006954,GO:0004767,GO:0031225	10090.ENSMUSP00000030709		sphingomyelin phosphodiesterase, acid-like 3B	Smpdl3b, 1110054A24Rik, Asml3b; sphingomyelin phosphodiesterase, acid-like 3B
ENSMUSG00000022346	262.799	-1.75374	0.397283	-4.41433	1.01322e-05	0.00109979	4.9943	2.95869	Myc	17869	GO:0010628,GO:0000978,GO:0000791,GO:0002082,GO:0010564,GO:0051973,GO:0001658,GO:0042981,GO:0051276,GO:0043473,GO:0000122,GO:0031625,GO:0001221,GO:0048661,GO:0014911,GO:0035914,GO:0071456,GO:0048147,GO:0071943,GO:0060261,GO:0046325,GO:1904672,GO:0008283,GO:0000785,GO:0030424,GO:1903862,GO:0000320,GO:0010468,GO:0006865,GO:0006357,GO:0006879,GO:0008630,GO:0000082,GO:0006366,GO:2000573,GO:0016485,GO:…	10090.ENSMUSP00000022971	bHLH	myelocytomatosis oncogene	Myc, Myc2, Niard, Nird, bHLHe39; myelocytomatosis oncogene
ENSMUSG00000021367	43.7892	-1.75447	0.582323	-3.01288	0.00258784	0.0417422	2.58706	1.37942	Edn1	13614	GO:0060585,GO:0007249,GO:0051771,GO:0014065,GO:0010460,GO:0003253,GO:0000122,GO:0070101,GO:0048661,GO:0001975,GO:0031175,GO:2000273,GO:0030878,GO:0060385,GO:0035810,GO:0014033,GO:0048016,GO:0014034,GO:0005125,GO:0006885,GO:0061626,GO:0006366,GO:0014826,GO:0033093,GO:0043507,GO:1902287,GO:0035050,GO:0060070,GO:0034392,GO:0045793,GO:0001821,GO:0005102,GO:0051930,GO:0070301,GO:0045178,GO:0042474,GO:…	10090.ENSMUSP00000021796		endothelin 1	Edn1, ET-1, PPET1, preproET; endothelin 1
ENSMUSG00000118423	33.6477	-1.75734	0.510641	-3.44145	0.000578609	0.0164203	3.23761	1.78462	Lrrc70	113523645	GO:0003674,GO:0005575,GO:0008150			leucine rich repeat containing 70	Lrrc70; leucine rich repeat containing 70
ENSMUSG00000000982	80.2926	-1.77819	0.473449	-3.75583	0.000172768	0.00721903	3.76254	2.14152	Ccl3	20302	GO:0030595,GO:0031726,GO:0050729,GO:0005829,GO:0048247,GO:0008360,GO:0071346,GO:0007204,GO:0030593,GO:0004698,GO:0043525,GO:0042802,GO:0043547,GO:0048246,GO:0070098,GO:0005515,GO:0002548,GO:0032760,GO:0016301,GO:0071356,GO:0005615,GO:0031730,GO:0043615,GO:0071347,GO:0005576,GO:0042056,GO:0005737,GO:0070374,GO:0004672,GO:0007186,GO:0006935,GO:0005125,GO:0008009,GO:0006955,GO:0032731,GO:0006954,GO:…	10090.ENSMUSP00000001008		chemokine (C-C motif) ligand 3	Ccl3, G0S19-1, LD78alpha, MIP-1alpha, MIP1-(a), MIP1-alpha, Mip1a, Scya3; chemokine (C-C motif) ligand 3
ENSMUSG00000027230	148.361	-1.77913	0.333026	-5.34232	9.1763e-08	4.33752e-05	7.03733	4.36276	Creb3l1	26427	GO:0005789,GO:0001649,GO:0003682,GO:0005783,GO:0005829,GO:1990440,GO:1902236,GO:0016021,GO:0035497,GO:0005654,GO:1903671,GO:0006986,GO:0010629,GO:0001228,GO:0007275,GO:0030176,GO:0000976,GO:0070278,GO:1990837,GO:0001227,GO:0003677,GO:0016020,GO:0000981,GO:0030968,GO:0000785,GO:0000139,GO:0006355,GO:0040037,GO:0046332,GO:0006357,GO:0045892,GO:0005634,GO:0003700,GO:0032967,GO:0045944,GO:0030278	10090.ENSMUSP00000028663	TF_bZIP	cAMP responsive element binding protein 3-like 1	Creb3l1, Oasis; cAMP responsive element binding protein 3-like 1
ENSMUSG00000027313	359.216	-1.78858	0.595689	-3.00254	0.0026774	0.0427202	2.57229	1.36937	Chac1	69065	GO:0006986,GO:0070059,GO:0005794,GO:0007399,GO:0016829,GO:0006915,GO:0003839,GO:0005737,GO:0005829,GO:0007219,GO:0010955,GO:0005802,GO:0006751,GO:0005112,GO:0022008,GO:0061928,GO:0045746	10090.ENSMUSP00000028780		ChaC, cation transport regulator 1	Chac1, 1810008K03Rik; ChaC, cation transport regulator 1
ENSMUSG00000028525	1091.99	-1.79412	0.408251	-4.39465	1.10952e-05	0.00115743	4.95486	2.93651	Pde4b	18578	GO:0048471,GO:0030552,GO:1901898,GO:0008021,GO:0043197,GO:0005829,GO:0071222,GO:0140199,GO:0030593,GO:0060076,GO:0050852,GO:0009408,GO:0005813,GO:0007165,GO:0030018,GO:0071466,GO:0032743,GO:0005515,GO:0014069,GO:0016020,GO:0004114,GO:0001780,GO:0005891,GO:0006939,GO:0071872,GO:0005737,GO:0050900,GO:0071944,GO:0032729,GO:0043015,GO:0005634,GO:1901841,GO:0000930,GO:0004115,GO:0086004,GO:0044325	10090.ENSMUSP00000102521		phosphodiesterase 4B, cAMP specific	Pde4b, Dpde4, dunce; phosphodiesterase 4B, cAMP specific
ENSMUSG00000038418	591.076	-1.80726	0.476117	-3.79584	0.000147147	0.00654629	3.83225	2.184	Egr1	13653	GO:0010628,GO:0000978,GO:0000977,GO:0098759,GO:0070498,GO:0090090,GO:1990841,GO:0042981,GO:0043565,GO:0032922,GO:0007611,GO:0005654,GO:0030217,GO:0030509,GO:0000122,GO:2000182,GO:0071480,GO:1902949,GO:0010942,GO:0014911,GO:0048661,GO:0032722,GO:0043525,GO:0035914,GO:0072110,GO:0001228,GO:0044729,GO:1990837,GO:0000976,GO:0003677,GO:0071506,GO:1902895,GO:0000981,GO:0061418,GO:0033233,GO:0044849,GO:…	10090.ENSMUSP00000069616	zf-C2H2	early growth response 1	Egr1, A530045N19Rik, ETR103, Egr-1, Krox-1, Krox-24, Krox24, NGF1-A, NGFI-A, NGFIA, TIS8, Zenk, Zfp-6, Zif268, egr; early growth response 1
ENSMUSG00000057969	30.6322	-1.80853	0.565813	-3.19634	0.00139184	0.0281833	2.85641	1.55001	Sema3b	20347	GO:0050919,GO:0005615,GO:0071526,GO:0030215,GO:0007399,GO:0007411,GO:0001755,GO:0005887,GO:0005576,GO:0045499,GO:0030154,GO:0048843,GO:0030335,GO:0007275	10090.ENSMUSP00000099591		sema domain, immunoglobulin domain (Ig), short basic domain, secreted, (semaphorin) 3B	Sema3b, SemA, Semaa, sema5, semaV; sema domain, immunoglobulin domain (Ig), short basic domain, secreted, (semaphorin) 3B
ENSMUSG00000043903	18.7896	-1.81285	0.575999	-3.14732	0.00164775	0.0309614	2.78311	1.50918	Zfp469	195209	GO:0003674,GO:0005575,GO:0008150			zinc finger protein 469	Zfp469, Gm22; zinc finger protein 469
ENSMUSG00000117604	278.338	-1.81992	0.545564	-3.33585	0.000850401	0.0208479	3.07038	1.68094	Gm33228
ENSMUSG00000042622	192.429	-1.82963	0.426835	-4.28651	1.815e-05	0.0017052	4.74112	2.76822	Maff	17133	GO:1990837,GO:0000978,GO:0006357,GO:0003677,GO:0005634,GO:0000981,GO:0045604,GO:0006355,GO:0003700,GO:0035914,GO:0005739,GO:0043565,GO:0001228,GO:0090575,GO:0005654,GO:0045944,GO:0001701	10090.ENSMUSP00000094076	TF_bZIP	v-maf musculoaponeurotic fibrosarcoma oncogene family, protein F (avian)	Maff; v-maf musculoaponeurotic fibrosarcoma oncogene family, protein F (avian)
ENSMUSG00000097493	5.10523	-1.83624	0.60113	-3.05464	0.00225331	0.0383824	2.64718	1.41587	9930014A18Rik
ENSMUSG00000071036	553.829	-1.83755	0.608978	-3.01744	0.00254922	0.0415512	2.59359	1.38142	Gm10309			10090.ENSMUSP00000092809
ENSMUSG00000046223	190.91	-1.85881	0.463601	-4.00951	6.08447e-05	0.00375648	4.21578	2.42522	Plaur	18793	GO:0030162,GO:0005102,GO:0038195,GO:0048762,GO:0005887,GO:1905370,GO:0019899,GO:0030155,GO:0060742,GO:0090200,GO:0001934,GO:0009986,GO:0005886,GO:0005515,GO:0019904,GO:0045742,GO:0016020,GO:2001243,GO:0034112,GO:0005576,GO:0098637,GO:0043388,GO:0043066,GO:0030377,GO:2001268,GO:0031225	10090.ENSMUSP00000002284		plasminogen activator, urokinase receptor	Plaur, Cd87, u-PAR, uPAR; plasminogen activator, urokinase receptor
ENSMUSG00000030208	232.613	-1.86056	0.53239	-3.49474	0.000474519	0.0140461	3.32375	1.85244	Emp1	13730	GO:0016020,GO:0008219,GO:0005886,GO:0032060,GO:0016021	10090.ENSMUSP00000107538		epithelial membrane protein 1	Emp1, I-8-09, TMP; epithelial membrane protein 1
ENSMUSG00000061878	89.0174	-1.8608	0.435622	-4.2716	1.94078e-05	0.00179001	4.71202	2.74714	Sphk1	20698	GO:0010800,GO:0017050,GO:0008481,GO:0030100,GO:0035924,GO:1900745,GO:0070301,GO:0008021,GO:0001956,GO:0016407,GO:0030054,GO:0005905,GO:0048146,GO:0001568,GO:0005829,GO:0030307,GO:0045202,GO:0090520,GO:0006629,GO:0010976,GO:0032740,GO:0051092,GO:1900060,GO:0000166,GO:0005768,GO:0031398,GO:0001934,GO:0005524,GO:0030139,GO:0071363,GO:1905364,GO:0050764,GO:0008284,GO:0043005,GO:0005886,GO:0000287,GO:…	10090.ENSMUSP00000131010		sphingosine kinase 1	Sphk1, 1110006G24Rik, Sk1, Spk1; sphingosine kinase 1
ENSMUSG00000037447	394.609	-1.86117	0.403084	-4.61732	3.88728e-06	0.000570863	5.41035	3.24347	Arid5a	214855	GO:0003682,GO:0003714,GO:0071222,GO:0043565,GO:0035066,GO:0002376,GO:0003723,GO:0005654,GO:0032740,GO:0000122,GO:0008134,GO:0005667,GO:0046965,GO:2000318,GO:0042802,GO:0005515,GO:2000556,GO:0035613,GO:0032760,GO:0000976,GO:0003677,GO:0030331,GO:0045087,GO:0005730,GO:0002062,GO:0006357,GO:0032729,GO:0005634,GO:0046966,GO:0071391,GO:0050681,GO:0032755,GO:0045944	10090.ENSMUSP00000110684	ARID	AT rich interactive domain 5A (MRF1-like)	Arid5a, D430024K22Rik, Mrf1; AT rich interactive domain 5A (MRF1-like)
ENSMUSG00000028883	103.666	-1.86329	0.476251	-3.91241	9.13803e-05	0.00483293	4.03915	2.31579	Sema3a	20346	GO:0010633,GO:0030215,GO:0021637,GO:0010977,GO:0005887,GO:0045499,GO:1902285,GO:1903045,GO:0048841,GO:0061551,GO:0050919,GO:0021785,GO:0048813,GO:2001224,GO:0002027,GO:0021828,GO:0030517,GO:0005515,GO:0007275,GO:0021675,GO:0005615,GO:0007399,GO:0007411,GO:0006915,GO:0005576,GO:0060385,GO:1901166,GO:0007413,GO:0030425,GO:0030424,GO:0001764,GO:0030154,GO:0048843,GO:0048846,GO:0001755,GO:0030335,GO:…	10090.ENSMUSP00000030714		sema domain, immunoglobulin domain (Ig), short basic domain, secreted, (semaphorin) 3A	Sema3a, Hsema-I, SEMA1, SemD, Semad, coll-1; sema domain, immunoglobulin domain (Ig), short basic domain, secreted, (semaphorin) 3A
ENSMUSG00000022510	233.785	-1.86405	0.596114	-3.127	0.00176602	0.0321842	2.753	1.49236	Trp63	22061	GO:0000978,GO:0003682,GO:0048646,GO:0007499,GO:0043616,GO:0030859,GO:0048745,GO:0000122,GO:0060157,GO:0008544,GO:0036342,GO:0006915,GO:2000381,GO:0008283,GO:0000785,GO:0048807,GO:0010481,GO:0006357,GO:0045892,GO:0060513,GO:0060197,GO:0002039,GO:2000271,GO:0005654,GO:0005791,GO:0098773,GO:0043005,GO:0042802,GO:0005515,GO:0019904,GO:0006974,GO:0003677,GO:0043281,GO:1904674,GO:0030154,GO:0045669,GO:…	10090.ENSMUSP00000110965	P53	transformation related protein 63	Trp63, Ket, P51/P63, P63, P73l, Tp63, Trp53rp1; transformation related protein 63
ENSMUSG00000112593	6.9349	-1.86589	0.624434	-2.98813	0.00280691	0.0440807	2.55177	1.35575	Gm48882
ENSMUSG00000030144	54.7581	-1.86984	0.377309	-4.95573	7.20607e-07	0.000184744	6.1423	3.73343	Clec4d	17474	GO:0030887,GO:0043123,GO:0044419,GO:0002376,GO:0016021,GO:0061760,GO:0034987,GO:0005886,GO:0016020,GO:0030246,GO:0045087,GO:0002250,GO:0006955,GO:0042742,GO:0046872,GO:0038187,GO:0038094,GO:0005537,GO:0009897,GO:0002292	10090.ENSMUSP00000032240		C-type lectin domain family 4, member d	Clec4d, Clecsf8, Mpcl, mcl; C-type lectin domain family 4, member d
ENSMUSG00000038393	1865.01	-1.87947	0.639937	-2.93697	0.00331437	0.0483444	2.4796	1.31565	Txnip	56338	GO:0000122,GO:0007049,GO:0030216,GO:0031625,GO:0005634,GO:0048008,GO:0043065,GO:0071228,GO:0005758,GO:0005737,GO:0005829,GO:0006606,GO:0015031,GO:0042127,GO:0004857,GO:0005515,GO:0006979,GO:0051782	10090.ENSMUSP00000102710		thioredoxin interacting protein	Txnip, 1200008J08Rik, Hyplip1, THIF, Tbp-2, VDUP1; thioredoxin interacting protein
ENSMUSG00000031342	52.8759	-1.88244	0.558716	-3.36923	0.000753795	0.0194887	3.12275	1.71022	Gpm6b	14758	GO:0016020,GO:0045121,GO:0051612,GO:2000009,GO:0085029,GO:0051893,GO:0005886,GO:0015031,GO:0032956,GO:0031175,GO:0016021,GO:0030501,GO:0001503	10090.ENSMUSP00000107848		glycoprotein m6b	Gpm6b, Gpm6, M6B; glycoprotein m6b
ENSMUSG00000048349	5.09709	-1.89148	0.629961	-3.00253	0.00267743	0.0427202	2.57228	1.36937	Pou4f1	18996	GO:0010628,GO:0021986,GO:0000978,GO:0030182,GO:0003682,GO:0007498,GO:0043565,GO:0090575,GO:0051355,GO:0000122,GO:0001967,GO:0010629,GO:0050767,GO:0071392,GO:0021535,GO:0043005,GO:0001228,GO:0005515,GO:0031175,GO:0003223,GO:0007275,GO:0061629,GO:1990837,GO:0001227,GO:0003677,GO:0021953,GO:0048665,GO:0000981,GO:0007399,GO:0021559,GO:0005737,GO:0000785,GO:0051090,GO:0071345,GO:0007507,GO:0006355,GO:…	10090.ENSMUSP00000060798	Pou	POU domain, class 4, transcription factor 1	Pou4f1, Brn-3, Brn-3.0, Brn3, Brn3.0, Brn3a, E130119J07Rik; POU domain, class 4, transcription factor 1
ENSMUSG00000041313	170.221	-1.89354	0.443768	-4.26697	1.98144e-05	0.0018055	4.70302	2.7434	Slc7a1	11987	GO:1903810,GO:0015171,GO:0089718,GO:0015174,GO:0016021,GO:1903352,GO:0015819,GO:1990822,GO:0015822,GO:0061459,GO:0005886,GO:0022857,GO:0005290,GO:1903826,GO:0016020,GO:0055085,GO:0032991,GO:0016324,GO:0016323,GO:0000064,GO:0032006,GO:0097638,GO:0006865,GO:0042102,GO:0009925,GO:0015189,GO:0015807	10090.ENSMUSP00000046714		solute carrier family 7 (cationic amino acid transporter, y+ system), member 1	Slc7a1, 4831426K01Rik, Atrc-1, Atrc1, Cat1, EcoR, Rec-1, Rev-1, mCAT-1; solute carrier family 7 (cationic amino acid transporter, y+ system), member 1
ENSMUSG00000082419	5.66983	-1.89413	0.560793	-3.3776	0.000731216	0.0191688	3.13595	1.71741	Gm11425	102635048				60S ribosomal protein L12 pseudogene
ENSMUSG00000041817	7.72867	-1.89471	0.595476	-3.18184	0.00146341	0.0288354	2.83463	1.54007	Fam169a	320557	GO:0016020,GO:0005634,GO:0003674,GO:0008150,GO:0005575	10090.ENSMUSP00000043738		family with sequence similarity 169, member A	Fam169a, B230112C05Rik, SLAP75; family with sequence similarity 169, member A
ENSMUSG00000021508	415.337	-1.89679	0.645665	-2.93772	0.00330631	0.0482734	2.48066	1.31629	Cxcl14	57266	GO:0031640,GO:0006955,GO:0005615,GO:0045662,GO:0005794,GO:0048839,GO:0008009,GO:0061844,GO:0005576,GO:2000503,GO:0005125,GO:0060326	10090.ENSMUSP00000021970		chemokine (C-X-C motif) ligand 14	Cxcl14, 1110031L23Rik, 1200006I23Rik, BMAC, BRAK, KS1, Kec, MIP-2g, MIP2gamma, NJAC, Scyb14, bolekine; chemokine (C-X-C motif) ligand 14
ENSMUSG00000021125	18.474	-1.91913	0.52941	-3.62503	0.000288929	0.0103949	3.53921	1.98318	Arg2	11847	GO:0006941,GO:0032696,GO:1900425,GO:0071644,GO:0002376,GO:0030145,GO:0000050,GO:2000774,GO:0032720,GO:1903426,GO:0005739,GO:0004053,GO:0050998,GO:0045988,GO:0032700,GO:0002829,GO:0006525,GO:0071641,GO:0045087,GO:0002250,GO:0005737,GO:0051001,GO:0016813,GO:0019547,GO:0071650,GO:0046872,GO:0016787,GO:2000562,GO:0001657,GO:0032651,GO:1905403,GO:1905541	10090.ENSMUSP00000021550		arginase type II	Arg2, AII; arginase type II
ENSMUSG00000074899	15.9192	-1.92347	0.488466	-3.93778	8.22405e-05	0.0045903	4.08491	2.33816	Sptbn5	640524	GO:0030863,GO:0032391,GO:0043621,GO:0051015,GO:0034452,GO:0097381,GO:0005930,GO:0042802,GO:0008022,GO:0005515,GO:0019894,GO:0045505,GO:0032029,GO:0032991,GO:0002046,GO:0005737,GO:0030507,GO:0045179,GO:0007030,GO:0007041,GO:0005875	10090.ENSMUSP00000115974		spectrin beta, non-erythrocytic 5	Sptbn5, EG640524, Gm354, Spnb5; spectrin beta, non-erythrocytic 5
ENSMUSG00000097572	7.06509	-1.929	0.608103	-3.17216	0.0015131	0.029305	2.82013	1.53306	Gm26797	108167690				predicted gene, 26797
ENSMUSG00000102376	7.97396	-1.93122	0.539588	-3.57907	0.000344817	0.011672	3.46241	1.93286	Gm37975
ENSMUSG00000050737	59.0823	-1.9399	0.500494	-3.87598	0.000106197	0.0052851	3.97389	2.27695	Ptges	64292	GO:0031620,GO:0048471,GO:0019233,GO:0006693,GO:0006629,GO:0016021,GO:0005641,GO:0008285,GO:0016491,GO:0016853,GO:0004364,GO:0016020,GO:0006631,GO:0006633,GO:0050727,GO:0005737,GO:0050220,GO:0016740,GO:0043295,GO:0005634,GO:0004602,GO:0043231,GO:0032308,GO:0004667,GO:0001516	10090.ENSMUSP00000099916		prostaglandin E synthase	Ptges, 2410099E23Rik, D2Ertd369e, Pges, mPGES, mPGES-1; prostaglandin E synthase
ENSMUSG00000019528	266.132	-1.94088	0.646951	-3.00003	0.00269949	0.0429363	2.56872	1.36718	Gyg	27357	GO:0008466,GO:0042803,GO:0005536,GO:0046872,GO:0005978,GO:0016740,GO:0030145,GO:0016757,GO:0102751	10090.ENSMUSP00000114019		glycogenin	Gyg, GN1, Gyg1; glycogenin
ENSMUSG00000019846	206.704	-1.94934	0.61016	-3.1948	0.0013993	0.028254	2.85409	1.54892	Lama4	16775	GO:0005604,GO:0005102,GO:0062023,GO:0031594,GO:0005576,GO:0001568,GO:0005201,GO:0030155,GO:0030334,GO:0050873,GO:0007155,GO:0043083,GO:0120163,GO:0045995	10090.ENSMUSP00000019992		laminin, alpha 4	Lama4; laminin, alpha 4
ENSMUSG00000037833	43.7676	-1.9578	0.605773	-3.2319	0.00122971	0.0260512	2.9102	1.58417	Sh2d4b	328381	GO:0005737	10090.ENSMUSP00000093699		SH2 domain containing 4B	Sh2d4b, A430109M18Rik, D030001E08; SH2 domain containing 4B
ENSMUSG00000018986	29.5923	-1.95946	0.510778	-3.83622	0.000124941	0.00589948	3.90329	2.22919	Slfn3	20557	GO:0008285	10090.ENSMUSP00000019130		schlafen 3	Slfn3; schlafen 3
ENSMUSG00000020601	214.055	-1.95986	0.378888	-5.17267	2.30774e-07	8.28208e-05	6.63681	4.08186	Trib2	217410	GO:0061629,GO:0043405,GO:0031625,GO:0005634,GO:0051443,GO:0005524,GO:0032693,GO:0004860,GO:0005737,GO:0005856,GO:0055106,GO:0004672,GO:0031434,GO:0045599,GO:0043433,GO:0006468,GO:0032436	10090.ENSMUSP00000020922		tribbles pseudokinase 2	Trib2, TRB-2, TRB2; tribbles pseudokinase 2
ENSMUSG00000006403	419.121	-1.96362	0.535424	-3.66742	0.00024501	0.00931162	3.61082	2.03097	Adamts4	240913	GO:0016607,GO:0030198,GO:0005615,GO:0062023,GO:0002020,GO:0008237,GO:0042742,GO:0046872,GO:0016787,GO:0005576,GO:0006508,GO:0004222,GO:0005515,GO:0031012,GO:0008233	10090.ENSMUSP00000006570		a disintegrin-like and metallopeptidase (reprolysin type) with thrombospondin type 1 motif, 4	Adamts4, ADAM-TS4, ADAMTS-2, ADMP-1; a disintegrin-like and metallopeptidase (reprolysin type) with thrombospondin type 1 motif, 4
ENSMUSG00000078952	252.896	-1.9758	0.580136	-3.40575	0.000659837	0.0179832	3.18056	1.74513	Lncenc1	100039691	GO:0010468			long non-coding RNA, embryonic stem cells expressed 1
ENSMUSG00000029321	665.88	-1.9849	0.466359	-4.25616	2.07964e-05	0.00183097	4.68201	2.73732	Slc10a6	75750	GO:0043251,GO:0043250,GO:0006811,GO:0016020,GO:0015721,GO:0008508,GO:0005886,GO:0006814,GO:0015293,GO:0016021	10090.ENSMUSP00000031263		solute carrier family 10 (sodium/bile acid cotransporter family), member 6	Slc10a6, 8430417G17Rik, Soat; solute carrier family 10 (sodium/bile acid cotransporter family), member 6
ENSMUSG00000022074	32.9404	-1.9938	0.443143	-4.49923	6.82e-06	0.000847961	5.16622	3.07162	Tnfrsf10b	21933	GO:0036463,GO:0016020,GO:0002020,GO:0045121,GO:0005794,GO:0008656,GO:0007165,GO:0043065,GO:0006915,GO:0009986,GO:0005886,GO:0005829,GO:0042802,GO:0042981,GO:0036462,GO:0045569,GO:0016021	10090.ENSMUSP00000022663		tumor necrosis factor receptor superfamily, member 10b	Tnfrsf10b, DR5, KILLER, Ly98, MK, TRAILR2, TRICK2A, TRICK2B, TRICKB; tumor necrosis factor receptor superfamily, member 10b
ENSMUSG00000055978	8.92194	-2.00162	0.536377	-3.73174	0.00019016	0.00779503	3.72088	2.10818	Fut2	14344	GO:0008107,GO:0006664,GO:0016020,GO:0005794,GO:0008417,GO:0016740,GO:0006486,GO:0005975,GO:0036065,GO:0031127,GO:0006629,GO:0016021,GO:0016757	10090.ENSMUSP00000063719		fucosyltransferase 2	Fut2, MFUT-II; fucosyltransferase 2
ENSMUSG00000035274	5.55047	-2.01101	0.655615	-3.06736	0.00215958	0.0372047	2.66563	1.4294	Tpbg	21983	GO:0090090,GO:0005783,GO:0140059,GO:0016021,GO:0060326,GO:0008285,GO:0043679,GO:0005886,GO:0051965,GO:0016020,GO:0005737,GO:0030425,GO:0051897,GO:0070374,GO:0090497,GO:0051932,GO:0008355,GO:0050921,GO:0072659	10090.ENSMUSP00000006559		trophoblast glycoprotein	Tpbg, 5T4, WAIF1; trophoblast glycoprotein
ENSMUSG00000027196	9.76497	-2.03057	0.532177	-3.81559	0.000135857	0.0061897	3.86692	2.20833	Alkbh3os1	70852	GO:0003674,GO:0005575,GO:0008150			alkB homolog 3, opposite strand 1
ENSMUSG00000039109	222.887	-2.04179	0.625798	-3.26269	0.00110358	0.0246222	2.95719	1.60867	F13a1	74145	GO:0072378,GO:0062023,GO:0046872,GO:0016746,GO:0007596,GO:0005576,GO:0005737,GO:0018149,GO:0003810,GO:0016740,GO:0007599	10090.ENSMUSP00000048667		coagulation factor XIII, A1 subunit	F13a1, 1200014I03Rik, F13a; coagulation factor XIII, A1 subunit
ENSMUSG00000064023	8.26854	-2.06387	0.686487	-3.00642	0.00264345	0.0423121	2.57783	1.37354	Klk8	259277	GO:0008236,GO:0048812,GO:0004252,GO:0048681,GO:0050808,GO:0030141,GO:0043616,GO:0008233,GO:0007613,GO:0031642,GO:0005615,GO:0005576,GO:0006508,GO:0008219,GO:0005737,GO:0050807,GO:0009611,GO:0016787,GO:0097180	10090.ENSMUSP00000082588		kallikrein related-peptidase 8	Klk8, BSP1, NP, Nrpn, Prss19; kallikrein related-peptidase 8
ENSMUSG00000102329	49.351	-2.06557	0.613151	-3.36878	0.000755017	0.0194887	3.12204	1.71022	Gm10851
ENSMUSG00000003541	769.848	-2.06665	0.520618	-3.96961	7.19913e-05	0.00417622	4.14272	2.37922	Ier3	15937	GO:0050728,GO:0043066,GO:0016020,GO:1901029,GO:0005634,GO:0001562,GO:0008630,GO:0005515,GO:2000377,GO:0046822,GO:0045820,GO:0006282,GO:0003085,GO:2001020,GO:0016021,GO:0045732,GO:0007095	10090.ENSMUSP00000003635		immediate early response 3	Ier3, IEX-1, cI-3, gly96; immediate early response 3
ENSMUSG00000022894	132.472	-2.07417	0.633906	-3.27205	0.0010677	0.0240329	2.97155	1.61919	Adamts5	23794	GO:0007520,GO:0008233,GO:0062023,GO:0008201,GO:0050840,GO:0005615,GO:0004175,GO:0005576,GO:0006508,GO:0008270,GO:0120163,GO:0030198,GO:0008237,GO:0042742,GO:0046872,GO:0016787,GO:0004222,GO:0022617,GO:0031012	10090.ENSMUSP00000023611		a disintegrin-like and metallopeptidase (reprolysin type) with thrombospondin type 1 motif, 5 (aggrecanase-2)	Adamts5, 9530092O11Rik, ADAM-TS5, ADAMTS1, ADAMTS11, ADMP-2, ASMP-2; a disintegrin-like and metallopeptidase (reprolysin type) with thrombospondin type 1 motif, 5 (aggrecanase-2)
ENSMUSG00000026580	601.41	-2.11563	0.462342	-4.5759	4.74184e-06	0.000637062	5.32405	3.19582	Selp	20344	GO:0045785,GO:0005887,GO:0048306,GO:0033623,GO:0007159,GO:0014068,GO:0016339,GO:0016021,GO:0070492,GO:0098609,GO:0042806,GO:0001530,GO:0002691,GO:0005886,GO:0008201,GO:0005515,GO:0007155,GO:0007157,GO:0005615,GO:0016020,GO:0030246,GO:1903238,GO:0033691,GO:0034097,GO:0035584,GO:0050900,GO:0002687,GO:0050901,GO:0010572,GO:0046872,GO:0031092,GO:0005509,GO:0006954,GO:0071354,GO:0009897	10090.ENSMUSP00000123924		selectin, platelet	Selp, CD62P, GMP-140, Grmp, LECAM3, PADGEM; selectin, platelet
ENSMUSG00000113780	6.05075	-2.11993	0.659549	-3.21422	0.00130801	0.0271399	2.88339	1.56639	Gm33195
ENSMUSG00000023473	19.3286	-2.14697	0.596106	-3.60166	0.000316196	0.0110712	3.50004	1.9558	Celsr3	107934	GO:0007156,GO:0016021,GO:0036515,GO:0098609,GO:0007165,GO:1904938,GO:0005886,GO:0004888,GO:0004930,GO:0007155,GO:0007275,GO:0016020,GO:0001932,GO:0036514,GO:0007413,GO:0007166,GO:0007186,GO:0001764,GO:0005509,GO:0060271,GO:0032880	10090.ENSMUSP00000024238		cadherin, EGF LAG seven-pass G-type receptor 3	Celsr3, Adgrc3, Fmi1, flamingo, mKIAA0812; cadherin, EGF LAG seven-pass G-type receptor 3
ENSMUSG00000022114	60.9755	-2.17276	0.551029	-3.9431	8.04351e-05	0.00457391	4.09455	2.33971	Spry2	24064	GO:0010628,GO:0035924,GO:0060541,GO:0031345,GO:1990752,GO:0005829,GO:0005856,GO:0060449,GO:0030324,GO:0019901,GO:0008285,GO:0005874,GO:0015629,GO:0015630,GO:0048513,GO:0060437,GO:0045165,GO:0005886,GO:0051387,GO:0005515,GO:0016525,GO:1902747,GO:0000132,GO:0007275,GO:0070373,GO:0016020,GO:0046580,GO:0030512,GO:0045595,GO:0007605,GO:0010719,GO:0005737,GO:0042127,GO:0043539,GO:0051897,GO:0070374,GO:…	10090.ENSMUSP00000022709		sprouty RTK signaling antagonist 2	Spry2, sprouty2; sprouty RTK signaling antagonist 2
ENSMUSG00000021614	130.874	-2.17633	0.624464	-3.48512	0.000491914	0.01442	3.30811	1.84104	Vcan	13003	GO:0062023,GO:0030021,GO:0005540,GO:0001501,GO:0030246,GO:0043666,GO:0005576,GO:0005509,GO:0001657,GO:0008347,GO:0009986,GO:0019903,GO:0007155,GO:0072534,GO:0007417,GO:0031012,GO:0042995,GO:0007507	10090.ENSMUSP00000105173		versican	Vcan, 5430420N07Rik, 9430051N09, Cspg2, DPEAAE, NG2, PG-M, PG-M(V0), PG-M(V1), hdf; versican
ENSMUSG00000020027	269.013	-2.18284	0.57715	-3.78211	0.000155506	0.00672336	3.80825	2.17241	Socs2	216233	GO:0040015,GO:0007595,GO:0008269,GO:0040014,GO:0040008,GO:0032870,GO:0001558,GO:0046854,GO:0060749,GO:0005159,GO:0005131,GO:0009968,GO:0046426,GO:0005515,GO:0032355,GO:0035556,GO:0005737,GO:0005942,GO:0060396,GO:0045666,GO:0046935	10090.ENSMUSP00000020215		suppressor of cytokine signaling 2	Socs2, 8030460M17, CIS2, Cish2, D130043N08Rik, JAB, SOCS-2, SSI-2, hg; suppressor of cytokine signaling 2
ENSMUSG00000037225	132.95	-2.18409	0.487805	-4.47739	7.55623e-06	0.000907107	5.1217	3.04234	Fgf2	14173	GO:0010628,GO:0021762,GO:1903672,GO:0001658,GO:0008285,GO:0001934,GO:0060591,GO:0090263,GO:0045597,GO:0048661,GO:0006661,GO:0090050,GO:0051781,GO:0043410,GO:0042660,GO:0048864,GO:0010001,GO:0019956,GO:0005125,GO:0008543,GO:2000573,GO:0048678,GO:0001759,GO:0042802,GO:0032958,GO:2001028,GO:0005515,GO:0010764,GO:0001525,GO:0042060,GO:0005104,GO:0060038,GO:0042056,GO:0051897,GO:0061045,GO:0060129,GO:…	10090.ENSMUSP00000037694		fibroblast growth factor 2	Fgf2, Fgf-2, Fgf2a, Fgfb, bFGF; fibroblast growth factor 2
ENSMUSG00000022015	6.54131	-2.18702	0.696695	-3.13913	0.00169447	0.0315648	2.77096	1.5008	Tnfsf11	21943	GO:0010628,GO:0043123,GO:0032813,GO:0044691,GO:0030316,GO:0033598,GO:0016021,GO:0033209,GO:0019221,GO:0051092,GO:0005164,GO:0051466,GO:0060749,GO:0070371,GO:0043406,GO:0005886,GO:0042802,GO:0051091,GO:0071812,GO:0071848,GO:0005515,GO:0002548,GO:0045453,GO:0007275,GO:0019722,GO:0005615,GO:0016020,GO:0071847,GO:0055074,GO:0034112,GO:0048535,GO:0005576,GO:2001206,GO:0005737,GO:0051897,GO:0009887,GO:…	10090.ENSMUSP00000022592		tumor necrosis factor (ligand) superfamily, member 11	Tnfsf11, Ly109l, ODF, OPGL, RANKL, Trance; tumor necrosis factor (ligand) superfamily, member 11
ENSMUSG00000004814	9.12227	-2.19278	0.636955	-3.44259	0.000576163	0.0163816	3.23945	1.78564	Ccl24	56221	GO:0050729,GO:0048018,GO:0008360,GO:0048247,GO:0071346,GO:0030593,GO:2000418,GO:0043547,GO:0070098,GO:0031728,GO:0007010,GO:0002548,GO:0030838,GO:0071356,GO:0005615,GO:0071347,GO:0005576,GO:0070374,GO:0007186,GO:0006935,GO:0005125,GO:0030335,GO:0008009,GO:0006955,GO:0001938,GO:0006954,GO:0045766,GO:0048245,GO:0048020	10090.ENSMUSP00000004936		chemokine (C-C motif) ligand 24	Ccl24, CKb-6, MPIF-2, Scya24; chemokine (C-C motif) ligand 24
ENSMUSG00000029228	48.3264	-2.20179	0.696835	-3.15969	0.00157935	0.0301252	2.80152	1.52107	Lnx1	16924	GO:0006511,GO:0046872,GO:0004842,GO:0005737,GO:0030165,GO:0042802,GO:0005515,GO:0016740	10090.ENSMUSP00000113035		ligand of numb-protein X 1	Lnx1, Lnx; ligand of numb-protein X 1
ENSMUSG00000031538	61.682	-2.21165	0.691679	-3.19752	0.00138616	0.0281061	2.85819	1.5512	Plat	18791	GO:0005102,GO:0008236,GO:0004252,GO:0045202,GO:0030141,GO:0098685,GO:0045177,GO:0008233,GO:0048008,GO:0009986,GO:0014909,GO:0035249,GO:0098978,GO:0060279,GO:0005615,GO:0099183,GO:0005576,GO:0006508,GO:0005737,GO:0031639,GO:0016787,GO:0051219,GO:0045861,GO:0060468,GO:0001666,GO:0097180	10090.ENSMUSP00000033941		plasminogen activator, tissue	Plat, D8Ertd2e, tPA; plasminogen activator, tissue
ENSMUSG00000039693	19.641	-2.21821	0.521808	-4.25101	2.1281e-05	0.00184998	4.67201	2.73283	Msantd3	66665	GO:0008150,GO:0005575	10090.ENSMUSP00000103332		Myb/SANT-like DNA-binding domain containing 3	Msantd3, 2410046L14Rik, 2810429P03Rik, 5730528L13Rik, Mysantd3; Myb/SANT-like DNA-binding domain containing 3
ENSMUSG00000042659	1759.19	-2.21913	0.57691	-3.84658	0.000119776	0.00571524	3.92163	2.24297	Arrdc4	66412	GO:0031410,GO:0016020,GO:0005768,GO:0051443,GO:0006511,GO:0140112,GO:0043231,GO:0005737,GO:0015031,GO:0005886,GO:1990756,GO:1903561,GO:0016567	10090.ENSMUSP00000044578		arrestin domain containing 4	Arrdc4, 2410003C09Rik; arrestin domain containing 4
ENSMUSG00000030162	34.8203	-2.22775	0.539549	-4.12891	3.64492e-05	0.00271591	4.43831	2.56608	Olr1	108078	GO:0005654,GO:0016020,GO:0010629,GO:0005041,GO:0019897,GO:0030246,GO:0005576,GO:0006954,GO:0005886,GO:0008219,GO:0042802,GO:0043231,GO:0007159,GO:0002376,GO:0007155,GO:0042157,GO:0016021,GO:0043235	10090.ENSMUSP00000032265		oxidized low density lipoprotein (lectin-like) receptor 1	Olr1, LOX-1, SR-EI, Scare1; oxidized low density lipoprotein (lectin-like) receptor 1
ENSMUSG00000028977	98.7913	-2.23999	0.64092	-3.49497	0.000474123	0.0140461	3.32411	1.85244	Casz1	69743	GO:0000977,GO:0005829,GO:0005654,GO:0060226,GO:0001228,GO:0007275,GO:0045664,GO:0003677,GO:0000981,GO:0060223,GO:1902870,GO:0000785,GO:0006355,GO:0045893,GO:0045596,GO:0005634,GO:0046872,GO:0045665,GO:0043231,GO:0060040,GO:0045944	10090.ENSMUSP00000112978	Others	castor zinc finger 1	Casz1, 2410019P08Rik, Cst, D4Ertd432e; castor zinc finger 1
ENSMUSG00000027800	335.561	-2.24698	0.537556	-4.17999	2.91517e-05	0.00234547	4.53534	2.62977	Tm4sf1	17112	GO:0016021,GO:0001825,GO:0005887,GO:0016020	10090.ENSMUSP00000130999		transmembrane 4 superfamily member 1	Tm4sf1, L6, M3s1; transmembrane 4 superfamily member 1
ENSMUSG00000030022	419.863	-2.25798	0.492094	-4.58852	4.46402e-06	0.000621667	5.35027	3.20644	Adamts9	101401	GO:0003229,GO:0045636,GO:0005783,GO:0090673,GO:1903671,GO:0009986,GO:0003179,GO:0005615,GO:0004175,GO:0006508,GO:0009617,GO:0030198,GO:0008237,GO:0043231,GO:0004222,GO:0010596,GO:0035909,GO:0048070,GO:0031012	10090.ENSMUSP00000109065		a disintegrin-like and metallopeptidase (reprolysin type) with thrombospondin type 1 motif, 9	Adamts9, 1810011L16Rik, 8430403M15Rik, E030027K14Rik, Gsfund3, Mhdaund3, Mhdaund4, UND3, UND4; a disintegrin-like and metallopeptidase (reprolysin type) with thrombospondin type 1 motif, 9
ENSMUSG00000117900	6.4514	-2.25962	0.767426	-2.94441	0.00323571	0.047843	2.49003	1.32018	Gm50323
ENSMUSG00000040364	10.5665	-2.27003	0.506213	-4.48433	7.31433e-06	0.000899484	5.13583	3.04601	Sec1	56546	GO:0008107,GO:0016020,GO:0005794,GO:0008417,GO:0006486,GO:0005975,GO:0036065,GO:0006629,GO:0016740,GO:0016021,GO:0016757	10090.ENSMUSP00000045229		secretory blood group 1	Sec1, Fut10, Fut3; secretory blood group 1
ENSMUSG00000024912	8.98306	-2.28108	0.77722	-2.93492	0.00333632	0.0485243	2.47673	1.31404	Fosl1	14283	GO:0000977,GO:0000978,GO:0005829,GO:0090575,GO:0060674,GO:0005654,GO:0008285,GO:0043005,GO:0051091,GO:2000144,GO:0001228,GO:0031668,GO:0001701,GO:1990837,GO:0045787,GO:0003677,GO:1902895,GO:0000981,GO:0006355,GO:0006357,GO:0005634,GO:0043065,GO:0007296,GO:0042734,GO:0043231,GO:0003700,GO:0045944	10090.ENSMUSP00000025850	TF_bZIP	fos-like antigen 1	Fosl1, Fra1, fra-1; fos-like antigen 1
ENSMUSG00000033213	11.9772	-2.28312	0.579553	-3.93945	8.16674e-05	0.0045903	4.08795	2.33816	AA467197	433470	GO:0009617,GO:0005739,GO:0005634,GO:0005751	10090.ENSMUSP00000040781		expressed sequence AA467197	Nmes1, mir-147; expressed sequence AA467197
ENSMUSG00000054203	121.479	-2.28776	0.536621	-4.26326	2.01468e-05	0.00181374	4.69579	2.74143	Ifi205	226695	GO:0005654,GO:0035458,GO:0031625,GO:0005634,GO:0032731,GO:0002218,GO:0032991,GO:0043231,GO:0005829,GO:0009617,GO:0003690,GO:0005730	10090.ENSMUSP00000062409		interferon activated gene 205	Ifi205, D3, D3cDNA, Ifi205a; interferon activated gene 205
ENSMUSG00000050271	78.9995	-2.28783	0.402767	-5.6803	1.34459e-08	1.40541e-05	7.87141	4.8522	Prag1	244418	GO:0008593,GO:0005634,GO:0010977,GO:0005524,GO:0030054,GO:0005925,GO:2000145,GO:0005737,GO:0042802,GO:0008360,GO:0004672,GO:0005515,GO:0016477,GO:0035025,GO:0006468	10090.ENSMUSP00000106118		PEAK1 related kinase activating pseudokinase 1	Prag1, 9830148H23, D8Ertd82e, NACK, Sgk223, mFLJ00269; PEAK1 related kinase activating pseudokinase 1
ENSMUSG00000104728	9.65449	-2.31425	0.698826	-3.31162	0.000927579	0.0219915	3.03265	1.65775	Gm42462
ENSMUSG00000029371	90.5822	-2.32274	0.414948	-5.59766	2.17268e-08	1.66257e-05	7.663	4.77922	Cxcl5	20311	GO:0045236,GO:0071222,GO:0030593,GO:0010976,GO:0006952,GO:0032496,GO:0031100,GO:0042802,GO:0070098,GO:0005615,GO:0046427,GO:0070951,GO:0001776,GO:0061844,GO:0005576,GO:0006935,GO:0005125,GO:0008009,GO:0006955,GO:0032642,GO:0006954	10090.ENSMUSP00000031318		chemokine (C-X-C motif) ligand 5	Cxcl5, AMCF-II, Cxcl6, ENA-78, GCP-2, LIX, Scyb5, Scyb6; chemokine (C-X-C motif) ligand 5
ENSMUSG00000022824	4.09904	-2.34705	0.774804	-3.02921	0.00245192	0.0407323	2.61049	1.39006	Muc13	17063	GO:0005615,GO:0016020,GO:0042803,GO:0016324,GO:0005576,GO:0005829,GO:0005886,GO:0016021,GO:0030277	10090.ENSMUSP00000110696		mucin 13, epithelial transmembrane	Muc13, 114/A10, 14/A10, Lrrp, Ly64, NJ-1; mucin 13, epithelial transmembrane
ENSMUSG00000106609	8.35332	-2.35822	0.620562	-3.80014	0.000144614	0.00651022	3.83979	2.1864	Gm43181
ENSMUSG00000033730	6.30649	-2.37367	0.681357	-3.48373	0.00049447	0.0144668	3.30586	1.83963	Egr3	13655	GO:0000978,GO:0035924,GO:0043565,GO:0007422,GO:0005654,GO:0045586,GO:0001228,GO:1990837,GO:0044344,GO:0003677,GO:0033089,GO:0000981,GO:0007274,GO:0035767,GO:0006357,GO:0043066,GO:0005634,GO:0046872,GO:0001938,GO:0002042,GO:0045944	10090.ENSMUSP00000037042	zf-C2H2	early growth response 3	Egr3, EGR-3, Pilot; early growth response 3
ENSMUSG00000035385	437.22	-2.38912	0.530432	-4.5041	6.66562e-06	0.000840202	5.17616	3.07562	Ccl2	20296	GO:0010628,GO:0019221,GO:0010574,GO:0048010,GO:0031727,GO:0016525,GO:0032760,GO:0043025,GO:2000134,GO:0090026,GO:0090280,GO:0034351,GO:0005125,GO:0009611,GO:0035702,GO:0051770,GO:0090314,GO:0048247,GO:0071346,GO:0043204,GO:0030593,GO:1904783,GO:0035684,GO:2000502,GO:0005791,GO:0008347,GO:2000427,GO:0005515,GO:0001525,GO:0022409,GO:0051968,GO:0044299,GO:0007186,GO:0002687,GO:0071407,GO:0006874,GO:…	10090.ENSMUSP00000000193		chemokine (C-C motif) ligand 2	Ccl2, HC11, JE, MCAF, MCP-1, MCP1, SMC-CF, Scya2, Sigje; chemokine (C-C motif) ligand 2
ENSMUSG00000047330	95.4698	-2.41991	0.57878	-4.18106	2.90159e-05	0.00234547	4.53736	2.62977	Kcne4	57814	GO:1902260,GO:0005251,GO:0005249,GO:0008076,GO:0086091,GO:0016021,GO:0060307,GO:1902282,GO:0006813,GO:0005267,GO:0086005,GO:0086011,GO:0006811,GO:0016020,GO:0005244,GO:0016324,GO:0071805,GO:0034765,GO:0015459,GO:0097623,GO:0044325	10090.ENSMUSP00000055415		potassium voltage-gated channel, Isk-related subfamily, gene 4	Kcne4, MiRP3; potassium voltage-gated channel, Isk-related subfamily, gene 4
ENSMUSG00000057722	1292.49	-2.44993	0.755015	-3.24488	0.00117499	0.0254626	2.92997	1.5941	Lepr	16847	GO:0009897,GO:0097009,GO:0005887,GO:0045721,GO:0044321,GO:0010507,GO:0016021,GO:0030217,GO:0051049,GO:0019221,GO:0038021,GO:0001934,GO:0007165,GO:1903999,GO:0005886,GO:0042802,GO:0098868,GO:0004888,GO:0005515,GO:0006909,GO:0014009,GO:0001525,GO:0016500,GO:0017046,GO:0035774,GO:0033210,GO:1904060,GO:0019222,GO:0019955,GO:0042593,GO:0005615,GO:0016020,GO:0043410,GO:0120162,GO:0005576,GO:0005977,GO:…	10090.ENSMUSP00000037385		leptin receptor	Lepr, LEPROT, Leprb, Modb1, OB-RGRP, Obr, db, diabetes, obese-like, obl; leptin receptor
ENSMUSG00000015134	65.6924	-2.45716	0.704601	-3.48731	0.000487905	0.0143861	3.31166	1.84206	Aldh1a3	56847	GO:0051289,GO:0060013,GO:0042803,GO:0021768,GO:0070324,GO:0060166,GO:0006629,GO:0050885,GO:0004028,GO:0016491,GO:0048048,GO:0016620,GO:0004030,GO:0060324,GO:0070403,GO:0001758,GO:0004029,GO:0042574,GO:0002138,GO:0007626,GO:0043584,GO:0042573,GO:0005737,GO:0042472,GO:0043065,GO:0070384,GO:0048386,GO:0031076,GO:0002072,GO:0006081	10090.ENSMUSP00000015278		aldehyde dehydrogenase family 1, subfamily A3	Aldh1a3, ALDH6, RALDH3, V1; aldehyde dehydrogenase family 1, subfamily A3
ENSMUSG00000027559	231.964	-2.4628	0.694956	-3.54382	0.000394379	0.0127908	3.40409	1.8931	Car3	12350	GO:0016836,GO:0016829,GO:0046872,GO:0008270,GO:0005737,GO:0005829,GO:0006730,GO:0009617,GO:0016151,GO:0006979,GO:0004089,GO:0016791	10090.ENSMUSP00000029076		carbonic anhydrase 3	Car3, Ca3, Car-3; carbonic anhydrase 3
ENSMUSG00000034612	92.5631	-2.47763	0.444683	-5.57167	2.52308e-08	1.73473e-05	7.59807	4.76077	Chst11	58250	GO:0048589,GO:0048704,GO:0030326,GO:0016051,GO:0033037,GO:0016021,GO:0047756,GO:0005794,GO:0048703,GO:0051216,GO:0008146,GO:0030166,GO:0007585,GO:0001701,GO:0030206,GO:0016020,GO:0036342,GO:0030512,GO:0030204,GO:0042127,GO:0016740,GO:0002063,GO:0043066,GO:0001537,GO:0005975,GO:0042733,GO:0009791,GO:0050659	10090.ENSMUSP00000045349		carbohydrate sulfotransferase 11	Chst11, 1110020P09Rik, C4ST, C4ST-1, C4ST1, C4s; carbohydrate sulfotransferase 11
ENSMUSG00000056271	9.60877	-2.51178	0.745394	-3.36974	0.0007524	0.0194887	3.12355	1.71022	Lman1l	235416	GO:0007029,GO:0006888,GO:0016020,GO:0007030,GO:0030246,GO:0030134,GO:0005537,GO:0000139,GO:0016021,GO:0005789,GO:0005793	10090.ENSMUSP00000091352		lectin, mannose-binding 1 like	Lman1l, slamp; lectin, mannose-binding 1 like
ENSMUSG00000018500	19.1467	-2.51224	0.536095	-4.68619	2.78337e-06	0.000463399	5.55543	3.33404	Adora2b	11541	GO:0042311,GO:0001973,GO:0033605,GO:0005887,GO:0045202,GO:0098685,GO:0016021,GO:0010753,GO:0008285,GO:0032966,GO:0060087,GO:0007165,GO:0010595,GO:0008284,GO:0009986,GO:0098978,GO:0005886,GO:0032722,GO:0004930,GO:0031668,GO:0031284,GO:0016020,GO:0043306,GO:0007186,GO:2000300,GO:0007189,GO:0043950,GO:0010701,GO:0010893,GO:0001938,GO:0002882,GO:1990776,GO:0032755,GO:0010906,GO:0010575,GO:0001609	10090.ENSMUSP00000018644		adenosine A2b receptor	Adora2b, A2BAR, A2BR, A2b, AA2BR, ARA2B; adenosine A2b receptor
ENSMUSG00000087006	322.775	-2.51565	0.45747	-5.49903	3.81877e-08	2.31051e-05	7.41808	4.63629	Gm13889	620695	GO:0003674,GO:0005575,GO:0008150	10090.ENSMUSP00000140709		predicted gene 13889	Gm13889, Ag2; predicted gene 13889
ENSMUSG00000028341	9.64145	-2.51677	0.83238	-3.02359	0.00249799	0.0409811	2.60241	1.38742	Nr4a3	18124	GO:0000978,GO:2000253,GO:0007369,GO:0030534,GO:0042803,GO:0097009,GO:0071376,GO:0004879,GO:0001707,GO:0060005,GO:0045333,GO:0043565,GO:0048660,GO:1903208,GO:1904707,GO:2000108,GO:1904754,GO:0035497,GO:0050885,GO:0019901,GO:0000122,GO:0048008,GO:0001223,GO:0005667,GO:0042542,GO:0035259,GO:0048661,GO:0032765,GO:0001228,GO:0050679,GO:0038097,GO:0046321,GO:0045787,GO:0003677,GO:0071870,GO:0000981,GO:…	10090.ENSMUSP00000030025	NGFIB-like	nuclear receptor subfamily 4, group A, member 3	Nr4a3, CHN, CSMF, MINOR, NOR-1, Nor1, TEC; nuclear receptor subfamily 4, group A, member 3
ENSMUSG00000012819	9.15875	-2.52998	0.844659	-2.99527	0.00274204	0.0432944	2.56193	1.36357	Cdh23	22295	GO:0047485,GO:0060013,GO:0006816,GO:0007156,GO:0045202,GO:0098683,GO:0045296,GO:0048563,GO:0016339,GO:0050953,GO:0016021,GO:0045177,GO:0042491,GO:0005813,GO:0048839,GO:0005886,GO:0005515,GO:0051480,GO:0007155,GO:0032420,GO:0016020,GO:0007626,GO:0098684,GO:0007605,GO:0050957,GO:0016342,GO:0060122,GO:0042472,GO:0001917,GO:0098742,GO:0060088,GO:0046872,GO:0005509,GO:0060091,GO:0008344,GO:0045494,GO:…	10090.ENSMUSP00000101101		cadherin 23 (otocadherin)	Cdh23, 4930542A03Rik, USH1D, ahl, ahl1, bob, bus, mdfw, nmf112, nmf181, nmf252, sals, v; cadherin 23 (otocadherin)
ENSMUSG00000026582	126.844	-2.54814	0.574217	-4.43759	9.0973e-06	0.00102691	5.04109	2.98847	Sele	20339	GO:0043274,GO:0030863,GO:0005901,GO:0048471,GO:0045121,GO:0005887,GO:0005905,GO:0007159,GO:0016021,GO:0070492,GO:0005886,GO:0004888,GO:0007155,GO:0007157,GO:0002092,GO:0005615,GO:0016020,GO:0030246,GO:1903238,GO:0007202,GO:0033691,GO:0034097,GO:0070555,GO:0002687,GO:0050901,GO:0046872,GO:0005509,GO:0006954,GO:0030029,GO:0009897	10090.ENSMUSP00000027874		selectin, endothelial cell	Sele, CD62E, E-selectin, ELAM-1, Elam, LECAM2; selectin, endothelial cell
ENSMUSG00000029377	35.5933	-2.55112	0.614465	-4.15178	3.29895e-05	0.00255897	4.48162	2.59193	Ereg	13874	GO:0009299,GO:0051151,GO:0045089,GO:0048146,GO:0048018,GO:0038134,GO:0043616,GO:0038135,GO:0016021,GO:0045860,GO:0007143,GO:0008083,GO:0019221,GO:0008285,GO:0001819,GO:0048661,GO:0008284,GO:0005154,GO:0005886,GO:0051781,GO:0001525,GO:0001550,GO:0007275,GO:0045840,GO:0005615,GO:0016020,GO:0007173,GO:0045740,GO:0030297,GO:0038138,GO:0009653,GO:0005576,GO:0030154,GO:0048160,GO:0045741,GO:0030728,GO:…	10090.ENSMUSP00000031324		epiregulin	Ereg, EPR; epiregulin
ENSMUSG00000008734	307.278	-2.55506	0.572952	-4.45947	8.21633e-06	0.00097094	5.08532	3.01281	Gprc5b	64297	GO:0043123,GO:0045121,GO:0070062,GO:0050729,GO:0005829,GO:0016021,GO:0045860,GO:0005654,GO:0010976,GO:0001934,GO:0007165,GO:0090263,GO:0009986,GO:0005886,GO:0004930,GO:0042593,GO:0016020,GO:0007626,GO:0007186,GO:0005730,GO:0043235,GO:0030295,GO:0060907,GO:0043231,GO:0061098,GO:0045666,GO:0019901	10090.ENSMUSP00000008878		G protein-coupled receptor, family C, group 5, member B	Gprc5b, Raig2; G protein-coupled receptor, family C, group 5, member B
ENSMUSG00000028965	56.8794	-2.56616	0.789284	-3.25125	0.00114898	0.0251512	2.93969	1.59944	Tnfrsf9	21942	GO:0019955,GO:0008285,GO:0005615,GO:0016020,GO:0032695,GO:0032693,GO:0038023,GO:0006915,GO:0042127,GO:0042802,GO:0005515,GO:0016021,GO:0009897	10090.ENSMUSP00000030808		tumor necrosis factor receptor superfamily, member 9	Tnfrsf9, 4-1BB, A930040I11Rik, CDw137, Cd137, ILA, Ly63; tumor necrosis factor receptor superfamily, member 9
ENSMUSG00000024617	10.6278	-2.57102	0.862571	-2.98065	0.00287635	0.0445319	2.54116	1.35133	Camk2a	12322	GO:2001222,GO:0060996,GO:0042803,GO:0006816,GO:0030054,GO:0043197,GO:0045202,GO:0005829,GO:0035235,GO:0098685,GO:0038166,GO:0051092,GO:1903076,GO:0000166,GO:0005524,GO:0048813,GO:0010666,GO:0099148,GO:0004674,GO:0043005,GO:0042802,GO:0005739,GO:0051928,GO:0014069,GO:0005515,GO:1902108,GO:0048168,GO:0005516,GO:0016301,GO:0043025,GO:0016020,GO:0098970,GO:0035254,GO:0098696,GO:0005954,GO:0005737,GO:…	10090.ENSMUSP00000099952		calcium/calmodulin-dependent protein kinase II alpha	Camk2a, CaMKII, mKIAA0968; calcium/calmodulin-dependent protein kinase II alpha
ENSMUSG00000048572	66.0065	-2.58001	0.76732	-3.36236	0.000772786	0.0197452	3.11194	1.70454	Tmem252	226040	GO:0016020,GO:0003674,GO:0008150,GO:0005575,GO:0016021	10090.ENSMUSP00000060863		transmembrane protein 252	Tmem252, E030010A14Rik; transmembrane protein 252
ENSMUSG00000100798	9.69022	-2.59464	0.856864	-3.02806	0.00246128	0.0407323	2.60884	1.39006	Gm19589	100503197				predicted gene, 19589
ENSMUSG00000028364	47.2195	-2.60838	0.551334	-4.73104	2.23373e-06	0.000402231	5.65097	3.39552	Tnc	21923	GO:0005604,GO:0010628,GO:0045545,GO:0007162,GO:0030155,GO:0007528,GO:0062023,GO:0001558,GO:0060447,GO:0008284,GO:0014012,GO:0005614,GO:0031175,GO:0007155,GO:0002009,GO:0060740,GO:0005576,GO:0050727,GO:0098966,GO:0042127,GO:0001968,GO:0009611,GO:0060739,GO:0090733,GO:0005201,GO:0031012	10090.ENSMUSP00000102995		tenascin C	Tnc, C130033P17Rik, Hxb, TN, TN-C, Ten, cytotactin, tenascin-C; tenascin C
ENSMUSG00000027456	7.88147	-2.61242	0.677916	-3.8536	0.000116394	0.00564956	3.93407	2.24799	Sdcbp2	228765	GO:0016607,GO:0005654,GO:0016020,GO:0005634,GO:0005794,GO:0005546,GO:0042803,GO:0005737,GO:0005829,GO:0005886,GO:0008022,GO:0008283,GO:0042802,GO:0005730,GO:0008289,GO:0046982	10090.ENSMUSP00000028950		syndecan binding protein (syntenin) 2	Sdcbp2; syndecan binding protein (syntenin) 2
ENSMUSG00000111977	4.36819	-2.65386	0.80442	-3.29909	0.000969979	0.0225721	3.01324	1.64643	Gm47163
ENSMUSG00000049723	34.8365	-2.66139	0.74624	-3.5664	0.00036192	0.0120247	3.44139	1.91992	Mmp12	17381	GO:0010628,GO:0060309,GO:0043565,GO:0008233,GO:0000122,GO:0060339,GO:0060340,GO:1904905,GO:0032727,GO:0060054,GO:0031012,GO:0005615,GO:0060435,GO:0005576,GO:0006508,GO:0008270,GO:0005737,GO:0035313,GO:1901163,GO:0030198,GO:0098586,GO:0005634,GO:0008237,GO:0046872,GO:0016787,GO:0030574,GO:0050691,GO:0005509,GO:0004222,GO:0006606,GO:0005518,GO:0048286,GO:0001046,GO:0045944	10090.ENSMUSP00000005950		matrix metallopeptidase 12	Mmp12, MME, Mmel; matrix metallopeptidase 12
ENSMUSG00000037362	8.22961	-2.66968	0.892268	-2.99202	0.00277139	0.0436212	2.5573	1.3603	Ccn3	18133	GO:0060392,GO:0005520,GO:0030054,GO:0008083,GO:0060326,GO:0050728,GO:0062023,GO:0007165,GO:0060548,GO:0014909,GO:0048659,GO:1990523,GO:0090027,GO:0008201,GO:0001525,GO:0007155,GO:0005112,GO:0030308,GO:0005178,GO:0043025,GO:0046676,GO:0005615,GO:0045747,GO:0044342,GO:1901223,GO:0033627,GO:0005576,GO:0005921,GO:0005737,GO:0030425,GO:0061484,GO:0030424,GO:0071603,GO:0010468,GO:0035767,GO:0002062,GO:…	10090.ENSMUSP00000054389		cellular communication network factor 3	Ccn3, C130088N23Rik, Nov; cellular communication network factor 3
ENSMUSG00000034394	10.8446	-2.67317	0.5239	-5.10244	3.35295e-07	0.000107908	6.47457	3.96695	Lif	16878	GO:0010628,GO:0005102,GO:0033630,GO:0060708,GO:0060135,GO:0007260,GO:0048708,GO:0048861,GO:0048286,GO:0005829,GO:0060290,GO:0030324,GO:0008083,GO:0010976,GO:0060463,GO:0008285,GO:0050731,GO:0031100,GO:0019827,GO:0033141,GO:1901676,GO:0008284,GO:0045835,GO:0048666,GO:0016525,GO:0005146,GO:0060426,GO:0048644,GO:0046697,GO:0070373,GO:0001974,GO:0005615,GO:0043410,GO:0046888,GO:0072108,GO:0005576,GO:…	10090.ENSMUSP00000067066		leukemia inhibitory factor	Lif; leukemia inhibitory factor
ENSMUSG00000001864	6.33911	-2.68296	0.854908	-3.1383	0.0016993	0.0316158	2.76973	1.5001	Aif1l	108897	GO:0003779,GO:0015629,GO:0051017,GO:0016020,GO:0046872,GO:0032991,GO:0005925,GO:0005884,GO:0005509,GO:0005737,GO:0005856,GO:0005886,GO:0032587,GO:0051015,GO:0042995,GO:0097178	10090.ENSMUSP00000001920		allograft inflammatory factor 1-like	Aif1l, 2810003C17Rik, Iba2; allograft inflammatory factor 1-like
ENSMUSG00000104801	3.99384	-2.72787	0.859193	-3.17492	0.00149877	0.0292001	2.82427	1.53462	Gm43834
ENSMUSG00000024087	231.153	-2.73607	0.650581	-4.20558	2.60416e-05	0.00217627	4.58433	2.66229	Cyp1b1	13078	GO:0009404,GO:0033629,GO:0070301,GO:0020037,GO:0030336,GO:0008210,GO:0004497,GO:0005783,GO:0008631,GO:0006805,GO:0006304,GO:0006629,GO:2000379,GO:0061304,GO:0016712,GO:0008285,GO:0016491,GO:0048514,GO:0006725,GO:0101020,GO:0032088,GO:0016705,GO:0014911,GO:0106256,GO:0046466,GO:0070330,GO:0005739,GO:0007155,GO:0001525,GO:0042574,GO:0016020,GO:0006631,GO:0046427,GO:0016829,GO:0045727,GO:0019369,GO:…	10090.ENSMUSP00000024894		cytochrome P450, family 1, subfamily b, polypeptide 1	Cyp1b1, CP1B, CYPIB1, P4501b1; cytochrome P450, family 1, subfamily b, polypeptide 1
ENSMUSG00000066363	3388.09	-2.74814	0.843678	-3.25733	0.00112465	0.0248633	2.94898	1.60444	Serpina3f	238393	GO:0005615,GO:0043434,GO:0009617,GO:0034097,GO:0030414,GO:0010466,GO:0004867,GO:0010951	10090.ENSMUSP00000113945		serine (or cysteine) peptidase inhibitor, clade A, member 3F	Serpina3f, 2A1; serine (or cysteine) peptidase inhibitor, clade A, member 3F
ENSMUSG00000056758	7.53841	-2.78521	0.818535	-3.40268	0.000667291	0.0181211	3.17568	1.74182	Hmga2	15364	GO:0010628,GO:0010564,GO:0040018,GO:0060123,GO:0003712,GO:0071902,GO:0033144,GO:0000122,GO:0003680,GO:0046426,GO:0060441,GO:0048333,GO:0000785,GO:0070742,GO:0060612,GO:0051321,GO:0045892,GO:0045444,GO:0030325,GO:0043065,GO:0043392,GO:0021846,GO:0031507,GO:0060613,GO:0035500,GO:0030261,GO:0071864,GO:0008584,GO:0003714,GO:0019899,GO:2000648,GO:0035987,GO:0007165,GO:2001033,GO:0003131,GO:0005515,GO:…	10090.ENSMUSP00000072556	HMGA	high mobility group AT-hook 2	Hmga2, 9430083A20Rik, HMGI-C, Hmgic, pg, pygmy; high mobility group AT-hook 2
ENSMUSG00000040152	356.204	-2.81103	0.48007	-5.85547	4.7567e-09	7.19499e-06	8.32269	5.14297	Thbs1	21825	GO:0030141,GO:2000379,GO:0001786,GO:0008285,GO:0062023,GO:0048661,GO:0009986,GO:0043032,GO:0010754,GO:0016525,GO:0007155,GO:0050840,GO:0032760,GO:0071732,GO:0001968,GO:0018149,GO:0051592,GO:1903588,GO:0002605,GO:0005577,GO:0009749,GO:0043154,GO:0043652,GO:0010748,GO:0005783,GO:0051918,GO:0017134,GO:1903671,GO:0048514,GO:0003197,GO:0006986,GO:0032695,GO:0070487,GO:0005515,GO:0003417,GO:0051897,GO:…	10090.ENSMUSP00000044903		thrombospondin 1	Thbs1, TSP-1, TSP1, Thbs-1, tbsp1; thrombospondin 1
ENSMUSG00000056973	680.97	-2.84728	0.909509	-3.13057	0.00174466	0.0319842	2.75829	1.49506	Ces1d	104158	GO:0071397,GO:0005783,GO:0005829,GO:0005811,GO:0043691,GO:0006637,GO:0006629,GO:0090205,GO:0042632,GO:0004771,GO:0106106,GO:0006695,GO:0005788,GO:0051791,GO:0061725,GO:0016042,GO:0034379,GO:0030855,GO:0080030,GO:0120188,GO:0010875,GO:0005737,GO:0060086,GO:0010887,GO:0052689,GO:0009636,GO:0071404,GO:0046464,GO:0030339,GO:0008203,GO:0004806,GO:0016787,GO:0070417,GO:0070857,GO:0043231,GO:0061411,GO:…	10090.ENSMUSP00000034172		carboxylesterase 1D	Ces1d, Ces3, TGH; carboxylesterase 1D
ENSMUSG00000004371	5.72832	-2.848	0.781467	-3.64443	0.000267988	0.00985961	3.57189	2.00614	Il11	16156	GO:0043410,GO:0005615,GO:0046888,GO:0050731,GO:0033138,GO:0005576,GO:0008284,GO:0005737,GO:0005142,GO:0008083,GO:0045944,GO:0005125	10090.ENSMUSP00000092492		interleukin 11	Il11, IL-11; interleukin 11
ENSMUSG00000000805	211.363	-2.86047	0.738496	-3.87338	0.000107337	0.0053232	3.96925	2.27383	Car4	12351	GO:0046658,GO:0048471,GO:0030658,GO:0015670,GO:0070062,GO:0031362,GO:0015701,GO:0016529,GO:0016836,GO:0042383,GO:0005794,GO:0005791,GO:0009986,GO:0005886,GO:0006730,GO:0005515,GO:0016020,GO:0016829,GO:0016324,GO:0008270,GO:0031526,GO:0005793,GO:0006885,GO:0046872,GO:0030667,GO:0004089,GO:0031225,GO:0005802	10090.ENSMUSP00000099483		carbonic anhydrase 4	Car4, Ca4; carbonic anhydrase 4
ENSMUSG00000046733	29.0352	-2.87052	0.740255	-3.87775	0.000105429	0.00528051	3.97704	2.27732	Gprc5a	232431	GO:0016020,GO:0030295,GO:0007165,GO:0070062,GO:0043231,GO:0005886,GO:0031982,GO:0004930,GO:0007186,GO:0005515,GO:0007175,GO:0016021,GO:0005730,GO:0043235	10090.ENSMUSP00000061062		G protein-coupled receptor, family C, group 5, member A	Gprc5a, Rai3, Raig1; G protein-coupled receptor, family C, group 5, member A
ENSMUSG00000058427	361.041	-2.88586	0.735631	-3.92297	8.74634e-05	0.00470184	4.05817	2.32773	Cxcl2	20310	GO:0005615,GO:0006952,GO:0045236,GO:0006955,GO:0070997,GO:0008009,GO:0030595,GO:0061844,GO:0005576,GO:0002237,GO:0006954,GO:0006935,GO:0070098,GO:0071222,GO:0007204,GO:0030593,GO:0005125	10090.ENSMUSP00000074885		chemokine (C-X-C motif) ligand 2	Cxcl2, CINC-2a, GROb, Gro2, MIP-2, MIP-2a, Mgsa-b, Mip2, Scyb, Scyb2; chemokine (C-X-C motif) ligand 2
ENSMUSG00000030353	51.2043	-2.88623	0.798739	-3.61349	0.000302106	0.0107269	3.51984	1.96953	Tead4	21679	GO:0000978,GO:0001830,GO:0043565,GO:0005654,GO:0035329,GO:0005667,GO:0001825,GO:0045165,GO:0032993,GO:0001228,GO:0005515,GO:0006351,GO:0001701,GO:0001708,GO:0003677,GO:0000981,GO:0005737,GO:0048568,GO:0006355,GO:0006357,GO:0045893,GO:0005634,GO:0007566,GO:0003700,GO:1902459,GO:0045944	10090.ENSMUSP00000006311	TEA	TEA domain family member 4	Tead4, ETFR-2, Etfr2, FR-19, Rtef1, TEAD-4, TEF-3, Tcf13r1, Tef3, Tefr, Tefr1, Tefr1a; TEA domain family member 4
ENSMUSG00000024810	349.886	-2.91639	0.444463	-6.5616	5.32348e-11	1.15033e-07	10.2738	6.93918	Il33	77125	GO:0010628,GO:0031410,GO:0002639,GO:0002282,GO:0002638,GO:0051770,GO:0051930,GO:0032736,GO:0048714,GO:0032754,GO:0050729,GO:0150145,GO:0032689,GO:0002281,GO:0005654,GO:0010186,GO:0000122,GO:0001819,GO:0002826,GO:0002830,GO:0045348,GO:0043032,GO:0002112,GO:0032722,GO:0005515,GO:0032760,GO:0097191,GO:0005615,GO:0045345,GO:0002686,GO:0032753,GO:0005694,GO:0005576,GO:0051607,GO:0005737,GO:0150142,GO:…	10090.ENSMUSP00000025724		interleukin 33	Il33, 9230117N10Rik, Il-33, Il1f11, NF-HEV; interleukin 33
ENSMUSG00000011008	27.3311	-2.91803	0.762267	-3.8281	0.000129137	0.00597464	3.88895	2.22369	Mcoln2	68279	GO:0005765,GO:1905517,GO:0006816,GO:0005764,GO:0071642,GO:0055037,GO:0071651,GO:0002376,GO:0016021,GO:0005261,GO:2000343,GO:0005768,GO:0072345,GO:0005886,GO:0015031,GO:0032722,GO:0042802,GO:0071639,GO:0006811,GO:0016020,GO:0045087,GO:0002250,GO:1990266,GO:0070588,GO:0005262,GO:2000341	10090.ENSMUSP00000011152		mucolipin 2	Mcoln2, 3300002C04Rik, TRPML2; mucolipin 2
ENSMUSG00000020676	6.72442	-2.94098	0.984079	-2.98856	0.00280296	0.0440723	2.55238	1.35583	Ccl11	20292	GO:0060444,GO:0007015,GO:0048018,GO:0048247,GO:0071346,GO:0007611,GO:0030593,GO:0046983,GO:0070371,GO:0043547,GO:0070098,GO:0031728,GO:0002548,GO:0071356,GO:0005615,GO:0071347,GO:0005576,GO:0060763,GO:0070374,GO:0007186,GO:0090647,GO:0006935,GO:0005125,GO:0008009,GO:0050768,GO:0006955,GO:0002551,GO:0006954,GO:0045766,GO:0048245,GO:0048020	10090.ENSMUSP00000000342		chemokine (C-C motif) ligand 11	Ccl11, Scya11, eotaxin; chemokine (C-C motif) ligand 11
ENSMUSG00000024935	8.14196	-2.95025	0.917375	-3.21597	0.00130003	0.0270857	2.88605	1.56726	Slc1a1	20510	GO:0032148,GO:0007625,GO:0043198,GO:0010460,GO:0043278,GO:0019221,GO:0070777,GO:0001816,GO:0005768,GO:0099544,GO:0010842,GO:0009986,GO:0001975,GO:0015175,GO:0007420,GO:1990635,GO:0043025,GO:0016020,GO:1990708,GO:0031901,GO:0090313,GO:0030424,GO:0015183,GO:0022008,GO:0006865,GO:0071314,GO:0016595,GO:0005314,GO:0048678,GO:1903926,GO:0043083,GO:0090461,GO:0045184,GO:0060013,GO:0030534,GO:0045121,GO:…	10090.ENSMUSP00000025875		solute carrier family 1 (neuronal/epithelial high affinity glutamate transporter, system Xag), member 1	Slc1a1, D130048G10Rik, EAAC1, EAAC2, EAAT3, MEAAC1; solute carrier family 1 (neuronal/epithelial high affinity glutamate transporter, system Xag), member 1
ENSMUSG00000019890	5.98875	-2.96636	0.946871	-3.13281	0.00173142	0.0319384	2.7616	1.49569	Nts	67405	GO:0010628,GO:0043025,GO:0031640,GO:0043679,GO:0031410,GO:0010629,GO:0051092,GO:0061844,GO:0005576,GO:0043231,GO:0051897,GO:0007218,GO:0048018,GO:0005184,GO:0008542,GO:0071855	10090.ENSMUSP00000020040		neurotensin	Nts, 5033428E16Rik, NMN-125, NN, NT, NT/N, NTS1; neurotensin
ENSMUSG00000034457	22.5365	-2.96835	0.68424	-4.33817	1.43675e-05	0.00142041	4.84262	2.84759	Eda2r	245527	GO:0051092,GO:0043123,GO:0016020,GO:0038023,GO:0005887,GO:0012501,GO:0005031,GO:0005886,GO:0046330,GO:0030154,GO:0072332,GO:0016021,GO:0033209,GO:0007275	10090.ENSMUSP00000109463		ectodysplasin A2 receptor	Eda2r, 9430060M22Rik, TNFRSF27, Xedar; ectodysplasin A2 receptor
ENSMUSG00000022479	18.307	-2.97501	0.70923	-4.1947	2.73228e-05	0.00227079	4.56348	2.64382	Vdr	22337	GO:0010628,GO:0000902,GO:0000978,GO:0005901,GO:0006874,GO:0048471,GO:0006816,GO:0000791,GO:0007595,GO:0000792,GO:0004879,GO:0005499,GO:0005829,GO:0097190,GO:0043565,GO:1902121,GO:0090575,GO:0070564,GO:0010980,GO:0005654,GO:0042789,GO:0070644,GO:0000122,GO:0008285,GO:0001501,GO:0038183,GO:2000830,GO:0010839,GO:0046965,GO:0070561,GO:0005515,GO:0051924,GO:1902098,GO:0007275,GO:0050892,GO:0003677,GO:…	10090.ENSMUSP00000023119	THR-like	vitamin D (1,25-dihydroxyvitamin D3) receptor	Vdr, Nr1i1; vitamin D (1,25-dihydroxyvitamin D3) receptor
ENSMUSG00000102196	13.0781	-2.99125	0.882111	-3.39101	0.000696359	0.0187391	3.15717	1.72725	Gm38171
ENSMUSG00000052353	8.54052	-3.00874	0.732284	-4.10871	3.97883e-05	0.00282482	4.40024	2.54901	Cemip	80982	GO:0010800,GO:0030665,GO:1900020,GO:0004415,GO:0090314,GO:0005905,GO:0046923,GO:0005783,GO:0005886,GO:0005540,GO:0045334,GO:0016020,GO:0016798,GO:0005576,GO:0007605,GO:0005737,GO:0030335,GO:0008152,GO:0005634,GO:0016787,GO:0051281,GO:0032050,GO:0030214	10090.ENSMUSP00000063277		cell migration inducing protein, hyaluronan binding	Cemip, 12H19.01.T7, 6330404C01Rik, 9930013L23Rik, Hybid, Kiaa1199; cell migration inducing protein, hyaluronan binding
ENSMUSG00000067780	79.2655	-3.01626	0.531578	-5.67416	1.3937e-08	1.40541e-05	7.85583	4.8522	Pi15	94227	GO:0005615,GO:0005576,GO:0030414,GO:0010466,GO:0007275	10090.ENSMUSP00000085826		peptidase inhibitor 15	Pi15, P24TI, P25TI, PI-15, SugarCrisp; peptidase inhibitor 15
ENSMUSG00000024798	4.74527	-3.01875	0.812503	-3.71536	0.000202912	0.00820654	3.69269	2.08584	Htr7	15566	GO:0004993,GO:0030594,GO:0016020,GO:0007165,GO:0005887,GO:0006939,GO:0007187,GO:0005886,GO:0030425,GO:0007623,GO:0042310,GO:0004930,GO:0007186,GO:0016021,GO:0007268	10090.ENSMUSP00000126847		5-hydroxytryptamine (serotonin) receptor 7	Htr7, 5-HT-X, 5-HT7; 5-hydroxytryptamine (serotonin) receptor 7
ENSMUSG00000028370	12.6052	-3.02411	0.607984	-4.974	6.55864e-07	0.000178022	6.18319	3.74953	Pappa	18491	GO:0005615,GO:0008237,GO:0046872,GO:0016787,GO:0004175,GO:0005576,GO:0006508,GO:0004222,GO:0008233	10090.ENSMUSP00000081545		pregnancy-associated plasma protein A	Pappa, 8430414N03Rik, IGFBP-4ase, PAG1, PAPP-A; pregnancy-associated plasma protein A
ENSMUSG00000037010	24.389	-3.0759	0.696934	-4.41347	1.01728e-05	0.00109979	4.99256	2.95869	Apln	30878	GO:0005102,GO:0048471,GO:0007369,GO:0010460,GO:0003085,GO:0045906,GO:0060183,GO:0045776,GO:0010629,GO:0051466,GO:0007165,GO:0008284,GO:0042802,GO:0001525,GO:0060976,GO:0007275,GO:0031652,GO:0005615,GO:1902895,GO:0005179,GO:0005576,GO:1905564,GO:0031704,GO:1904706,GO:0007186,GO:0007631,GO:0002026,GO:0050878,GO:0051461,GO:0040037,GO:0045823,GO:0042327,GO:0042756,GO:1904022	10090.ENSMUSP00000046012		apelin	Apln, 6030430G11Rik, Apel; apelin
ENSMUSG00000050370	136.551	-3.1331	0.605609	-5.17347	2.29792e-07	8.28208e-05	6.63867	4.08186	Ch25h	12642	GO:0004497,GO:0005783,GO:0006629,GO:0016021,GO:0008610,GO:1903914,GO:0006694,GO:0016491,GO:0008395,GO:0016126,GO:0001567,GO:0016020,GO:0005506,GO:0008202,GO:0035754,GO:0034340,GO:0046872,GO:0008203,GO:0000254,GO:0005789	10090.ENSMUSP00000049683		cholesterol 25-hydroxylase	Ch25h, m25OH; cholesterol 25-hydroxylase
ENSMUSG00000025776	5.81295	-3.14881	0.934001	-3.37131	0.000748106	0.0194887	3.12604	1.71022	Crispld1	83691	GO:0005615,GO:0060325,GO:0003674,GO:0005576,GO:0061484	10090.ENSMUSP00000092686		cysteine-rich secretory protein LCCL domain containing 1	Crispld1, Cocoacrisp, Lcrisp1; cysteine-rich secretory protein LCCL domain containing 1
ENSMUSG00000038587	1191.26	-3.18549	0.671229	-4.74576	2.07723e-06	0.000387904	5.68252	3.41128	Akap12	83397	GO:0010739,GO:0051770,GO:0061870,GO:0007193,GO:0005829,GO:0005856,GO:0098685,GO:0010738,GO:0007165,GO:1900143,GO:0005886,GO:0005516,GO:0032760,GO:0043025,GO:0016020,GO:0090036,GO:0005737,GO:0070374,GO:0008179,GO:0050804,GO:0043116,GO:0051018,GO:0030159	10090.ENSMUSP00000035829		A kinase (PRKA) anchor protein (gravin) 12	Akap12, SSeCKS, Srcs5, Tsga12; A kinase (PRKA) anchor protein (gravin) 12
ENSMUSG00000004791	30.5751	-3.31565	0.92922	-3.56821	0.000359424	0.0119837	3.44439	1.92141	Pgf	18654	GO:0001658,GO:0008083,GO:0044877,GO:0050930,GO:0001934,GO:0008284,GO:0042802,GO:0038084,GO:0051781,GO:0048010,GO:0060688,GO:0001525,GO:0007275,GO:0005615,GO:0016020,GO:0005576,GO:0042056,GO:0030154,GO:0002040,GO:0005172,GO:0001938,GO:0060754,GO:0045766,GO:0001666	10090.ENSMUSP00000004913		placental growth factor	Pgf, PIGF, Plgf; placental growth factor
ENSMUSG00000003665	31.3948	-3.32744	0.921295	-3.6117	0.000304198	0.0107759	3.51684	1.96755	Has1	15116	GO:0016020,GO:0030213,GO:0085029,GO:0036120,GO:0005887,GO:0050501,GO:0005737,GO:0042802,GO:0010764,GO:0016740,GO:0016021,GO:0016757,GO:0045226	10090.ENSMUSP00000003762		hyaluronan synthase 1	Has1, HAS; hyaluronan synthase 1
ENSMUSG00000025746	27.3587	-3.40313	0.636363	-5.34779	8.90343e-08	4.33752e-05	7.05044	4.36276	Il6	16193	GO:0010628,GO:0005138,GO:1904996,GO:0002639,GO:0010718,GO:0070091,GO:2000660,GO:0042981,GO:0045188,GO:0048635,GO:0010976,GO:0019221,GO:0008285,GO:0032733,GO:0032966,GO:0045779,GO:0050731,GO:0048661,GO:0010574,GO:0045454,GO:0031175,GO:0032760,GO:0043410,GO:0002675,GO:2000553,GO:0005125,GO:0046716,GO:0072540,GO:0009611,GO:0006469,GO:0032731,GO:0042307,GO:0043065,GO:0032755,GO:0090091,GO:0032682,GO:…	10090.ENSMUSP00000026845		interleukin 6	Il6, Il-6; interleukin 6
ENSMUSG00000014813	23.2759	-3.41674	0.957461	-3.56855	0.000358969	0.0119837	3.44494	1.92141	Stc1	20855	GO:0003421,GO:0006874,GO:0030336,GO:0042802,GO:0030320,GO:0005615,GO:1903403,GO:0005179,GO:0005576,GO:0016324,GO:0090280,GO:0005737,GO:0001886,GO:0051926,GO:0060348,GO:0044070,GO:0005634,GO:0010596,GO:0035988,GO:0086004,GO:0001503	10090.ENSMUSP00000014957		stanniocalcin 1	Stc1, Stc; stanniocalcin 1
ENSMUSG00000021898	17.3316	-3.43927	0.973038	-3.53457	0.000408441	0.0129375	3.38887	1.88815	Asb14	142687	GO:0008150,GO:0035556	10090.ENSMUSP00000087810		ankyrin repeat and SOCS box-containing 14	Asb14, Asb-14; ankyrin repeat and SOCS box-containing 14
ENSMUSG00000000182	32.8882	-3.49771	0.70524	-4.9596	7.06371e-07	0.000184217	6.15097	3.73467	Fgf23	64654	GO:0010628,GO:0030502,GO:0045668,GO:0010980,GO:0008083,GO:1904383,GO:0090080,GO:0001934,GO:0070371,GO:0008284,GO:0030334,GO:0005515,GO:0005105,GO:0005615,GO:0046888,GO:0055074,GO:0005104,GO:0005576,GO:0005737,GO:0070374,GO:0030154,GO:0000165,GO:0030500,GO:0045893,GO:0055062,GO:0008543,GO:0042369,GO:0010966,GO:0030643,GO:0009887	10090.ENSMUSP00000000186		fibroblast growth factor 23	Fgf23, Fgf8b; fibroblast growth factor 23
ENSMUSG00000036390	311.277	-3.59101	0.746266	-4.81197	1.49446e-06	0.000296942	5.82552	3.52733	Gadd45a	13197	GO:0047485,GO:0007049,GO:0043537,GO:0071479,GO:0042803,GO:1900745,GO:1990841,GO:2000379,GO:0007098,GO:0000122,GO:0042770,GO:0033140,GO:0005515,GO:0016525,GO:0019900,GO:0006974,GO:0016607,GO:0005737,GO:0051726,GO:0006469,GO:0005634,GO:0043065,GO:0071901,GO:0046330,GO:0046982	10090.ENSMUSP00000044034		growth arrest and DNA-damage-inducible 45 alpha	Gadd45a, Ddit1, GADD45; growth arrest and DNA-damage-inducible 45 alpha
ENSMUSG00000021062	10.3788	-3.65455	1.02963	-3.5494	0.000386116	0.0126965	3.41328	1.89632	Rab15	104886	GO:0048471,GO:0008021,GO:0003924,GO:0032593,GO:0005525,GO:1903307,GO:0055037,GO:0032869,GO:0000166,GO:0005768,GO:0032482,GO:0005794,GO:0005886,GO:0015031,GO:0005515,GO:0017157,GO:0016020,GO:0005737,GO:0010008,GO:0005929,GO:0072659,GO:0009306,GO:0006904	10090.ENSMUSP00000021459		RAB15, member RAS oncogene family	Rab15, 2310012G06Rik; RAB15, member RAS oncogene family
ENSMUSG00000026475	252.425	-3.78752	0.889952	-4.25587	2.08241e-05	0.00183097	4.68143	2.73732	Rgs16	19734	GO:0005096,GO:0016020,GO:0045121,GO:0009968,GO:0005737,GO:0031224,GO:0043547,GO:0007186,GO:0005515	10090.ENSMUSP00000027748		regulator of G-protein signaling 16	Rgs16, Rgs14, Rgsr; regulator of G-protein signaling 16
ENSMUSG00000029093	9.03341	-3.82369	1.07856	-3.54519	0.000392328	0.012762	3.40635	1.89408	Sorcs2	81840	GO:0045211,GO:0031410,GO:0016020,GO:0005768,GO:0030054,GO:0031901,GO:0055038,GO:0005515,GO:0005887,GO:0016021,GO:0043005,GO:0005886,GO:0045202,GO:0014069,GO:0042995,GO:0006886,GO:0060292	10090.ENSMUSP00000041828		sortilin-related VPS10 domain containing receptor 2	Sorcs2, mKIAA1329; sortilin-related VPS10 domain containing receptor 2
ENSMUSG00000092171	25.6659	-3.85337	0.82975	-4.64401	3.41714e-06	0.000522098	5.46634	3.28225	4833427F10Rik	74601	GO:0009611			RIKEN cDNA 4833427F10 gene
ENSMUSG00000010476	23.6006	-4.26166	0.971583	-4.3863	1.15295e-05	0.00118636	4.93819	2.92578	Ebf3	13593	GO:0001228,GO:0000978,GO:0045893,GO:0003677,GO:0006357,GO:0005634,GO:0000981,GO:0046872,GO:0003700,GO:0005515,GO:0006355,GO:0045944,GO:0007275	10090.ENSMUSP00000101724	COE	early B cell factor 3	Ebf3, 3110018A08Rik, O/E-2, mKIAA4201; early B cell factor 3
ENSMUSG00000032487	26.4862	-4.29615	0.768934	-5.58715	2.30822e-08	1.66257e-05	7.63672	4.77922	Ptgs2	19225	GO:0005901,GO:0030216,GO:0004666,GO:0042640,GO:0042803,GO:0032227,GO:0004601,GO:0020037,GO:0043154,GO:0019233,GO:0006693,GO:0005783,GO:0032310,GO:0019899,GO:0045786,GO:0090362,GO:0050873,GO:0006629,GO:0031394,GO:0045907,GO:0008217,GO:0071498,GO:0008285,GO:0016491,GO:0032496,GO:0071471,GO:0090336,GO:0010942,GO:0008284,GO:0035633,GO:0043005,GO:0048661,GO:0051213,GO:0090050,GO:0045986,GO:0006979,GO:…	10090.ENSMUSP00000035065		prostaglandin-endoperoxide synthase 2	Ptgs2, COX2, Cox-2, PES-2, PGHS-2, PHS_II, PHS-2, Pghs2, TIS10, gripghs; prostaglandin-endoperoxide synthase 2
ENSMUSG00000019577	7286.53	-4.45665	0.797074	-5.59126	2.25425e-08	1.66257e-05	7.647	4.77922	Pdk4	27273	GO:0010565,GO:0004712,GO:0004740,GO:2000811,GO:0000166,GO:0005524,GO:0071398,GO:0005739,GO:0016301,GO:0045124,GO:0042593,GO:0042594,GO:0042304,GO:0004672,GO:0009267,GO:0016740,GO:0006885,GO:0072593,GO:0008286,GO:0046320,GO:0010510,GO:0016310,GO:0005743,GO:0005975,GO:0010906,GO:0006006,GO:0006468	10090.ENSMUSP00000019721		pyruvate dehydrogenase kinase, isoenzyme 4	Pdk4; pyruvate dehydrogenase kinase, isoenzyme 4
ENSMUSG00000038067	248.616	-4.48504	0.85437	-5.24952	1.52492e-07	6.07e-05	6.81675	4.21681	Csf3	12985	GO:0030851,GO:2000251,GO:0019899,GO:0014068,GO:0008083,GO:0032092,GO:0050731,GO:0008284,GO:0051091,GO:0030838,GO:0045639,GO:0005615,GO:0005130,GO:0005576,GO:0051897,GO:0071682,GO:0071345,GO:0005125,GO:0006955,GO:0033138,GO:0045944	10090.ENSMUSP00000037762		colony stimulating factor 3 (granulocyte)	Csf3, Csfg, G-CSF, MGI-IG; colony stimulating factor 3 (granulocyte)
ENSMUSG00000031028	14.0824	-4.70977	1.151	-4.09189	4.27871e-05	0.0029418	4.36869	2.53139	Tub	22141	GO:0005829,GO:0001664,GO:0044877,GO:0120160,GO:1903441,GO:0006910,GO:0005886,GO:0005515,GO:0006909,GO:1903546,GO:0016020,GO:0042073,GO:0005576,GO:0007605,GO:0008277,GO:0005737,GO:0060041,GO:0005929,GO:0005634,GO:0061512,GO:0097500,GO:0050766,GO:0045494,GO:0050896	10090.ENSMUSP00000033341	Tub	tubby bipartite transcription factor	Tub, rd5; tubby bipartite transcription factor
ENSMUSG00000007682	15.4157	-4.8559	1.12667	-4.30995	1.6329e-05	0.0015732	4.78704	2.80322	Dio2	13371	GO:0044255,GO:0120162,GO:0016491,GO:0016020,GO:0031625,GO:0033798,GO:0070460,GO:0042404,GO:0009409,GO:0006590,GO:0004800,GO:0050873,GO:0016021,GO:0042446,GO:0042403	10090.ENSMUSP00000081013		deiodinase, iodothyronine, type II	Dio2, 5DII, DIOII; deiodinase, iodothyronine, type II
ENSMUSG00000029379	105.945	-5.05098	0.874129	-5.77831	7.54569e-09	9.51134e-06	8.1223	5.02176	Cxcl3	330122	GO:0005615,GO:0006952,GO:0045236,GO:0006955,GO:0008009,GO:0061844,GO:0005576,GO:0006954,GO:0006935,GO:0070098,GO:0071222,GO:0005515,GO:0007204,GO:0030593,GO:0005125	10090.ENSMUSP00000031326		chemokine (C-X-C motif) ligand 3	Cxcl3, Dcip1, Gm1960; chemokine (C-X-C motif) ligand 3
